# Supplementary material for: In-Silico Tool for Predicting, Scanning, and Designing Defensins
Source: Front Immunol. 2021 Nov 22;12:780610. doi: 10.3389/fimmu.2021.780610 (PMC8645896; doi:10.3389/fimmu.2021.780610)
Supplement: Supplementary file 1 [file Table_1.xlsx]

## Sheet: Amino acid composition
				Training											Validation
RandomForest										RandomForest
Threshold	TP	FP	TN	FN	sens	spec	FPR	acc	auroc	mcc	Threshold	TP	FP	TN	FN	sens	spec	FPR	acc	auroc	mcc
0	829	843	0	0	100	0	100	49.5813	0.984	0	0	207	211	0	0	100	0	100	49.5215	0.964444	0
0.1	819	323	520	10	98.7937	61.6845	38.3155	80.0837	0.984	0.649859	0.1	198	74	137	9	95.6522	64.9289	35.0711	80.1435	0.964444	0.635335
0.2	803	117	726	26	96.8637	86.121	13.879	91.4474	0.984	0.834039	0.2	193	21	190	14	93.2367	90.0474	9.95261	91.6268	0.964444	0.833041
0.3	787	43	800	42	94.9337	94.8992	5.10083	94.9163	0.984	0.89832	0.3	188	7	204	19	90.8213	96.6825	3.31754	93.7799	0.964444	0.876967
0.4	781	26	817	48	94.2099	96.9158	3.08422	95.5742	0.984	0.911773	0.4	186	4	207	21	89.8551	98.1043	1.89573	94.0191	0.964444	0.88321
0.5	780	17	826	49	94.0893	97.9834	2.01661	96.0526	0.984	0.921698	0.5	182	3	208	25	87.9227	98.5782	1.4218	93.3014	0.964444	0.870729
0.6	775	14	829	54	93.4861	98.3393	1.66074	95.933	0.984	0.919676	0.6	181	3	208	26	87.4396	98.5782	1.4218	93.0622	0.964444	0.866359
0.7	762	9	834	67	91.918	98.9324	1.06762	95.4545	0.984	0.91123	0.7	179	3	208	28	86.4734	98.5782	1.4218	92.5837	0.964444	0.857664
0.8	741	7	836	88	89.3848	99.1696	0.830368	94.3182	0.984	0.89046	0.8	177	1	210	30	85.5072	99.5261	0.473934	92.5837	0.964444	0.859805
0.9	638	3	840	191	76.9602	99.6441	0.355872	88.3971	0.984	0.787746	0.9	152	0	211	55	73.43	100	0	86.8421	0.964444	0.763198

## Sheet: Shannon entropy
				Training											Validation
RandomForest											RandomForest
Threshold	TP	FP	TN	FN	sens	spec	FPR	acc	auroc	mcc	Threshold	TP	FP	TN	FN	sens	spec	FPR	acc	auroc	mcc
0	829	843	0	0	100	0	100	49.5813	0.985172	0	0	207	211	0	0	100	0	100	49.5215	0.973625	0
0.1	818	343	500	11	98.6731	59.312	40.688	78.8278	0.985172	0.629333	0.1	198	49	162	9	95.6522	76.7773	23.2227	86.1244	0.973625	0.736538
0.2	803	118	725	26	96.8637	86.0024	13.9976	91.3876	0.985172	0.832948	0.2	191	16	195	16	92.2705	92.4171	7.58294	92.3445	0.973625	0.846876
0.3	784	46	797	45	94.5718	94.5433	5.4567	94.5574	0.985172	0.891142	0.3	188	6	205	19	90.8213	97.1564	2.8436	94.0191	0.973625	0.882011
0.4	780	26	817	49	94.0893	96.9158	3.08422	95.5144	0.985172	0.910605	0.4	187	3	208	20	90.3382	98.5782	1.4218	94.4976	0.973625	0.89282
0.5	779	14	829	50	93.9686	98.3393	1.66074	96.1722	0.985172	0.92427	0.5	185	3	208	22	89.372	98.5782	1.4218	94.0191	0.973625	0.883935
0.6	775	13	830	54	93.4861	98.4579	1.54211	95.9928	0.985172	0.920927	0.6	181	3	208	26	87.4396	98.5782	1.4218	93.0622	0.973625	0.866359
0.7	768	11	832	61	92.6417	98.6951	1.30486	95.6938	0.985172	0.915467	0.7	180	2	209	27	86.9565	99.0521	0.947867	93.0622	0.973625	0.867315
0.8	744	6	837	85	89.7467	99.2883	0.711744	94.5574	0.985172	0.895067	0.8	176	1	210	31	85.0242	99.5261	0.473934	92.3445	0.973625	0.855551
0.9	625	2	841	204	75.392	99.7628	0.237248	87.6794	0.985172	0.776168	0.9	167	1	210	40	80.6763	99.5261	0.473934	90.1914	0.973625	0.817879

## Sheet: Distance distribution of residu
				Training											Validation
RandomForest										RandomForest
Threshold	TP	FP	TN	FN	sens	spec	FPR	acc	auroc	mcc	Threshold	TP	FP	TN	FN	sens	spec	FPR	acc	auroc	mcc
0	829	843	0	0	100	0	100	49.5813	0.958213	0	0	207	211	0	0	100	0	100	49.5215	0.936534	0
0.1	822	587	256	7	99.1556	30.3677	69.6323	64.4737	0.958213	0.405437	0.1	202	138	73	5	97.5845	34.5972	65.4028	65.7895	0.936534	0.412999
0.2	806	344	499	23	97.2256	59.1934	40.8066	78.0502	0.958213	0.60874	0.2	193	93	118	14	93.2367	55.9242	44.0758	74.4019	0.936534	0.528781
0.3	799	190	653	30	96.3812	77.4614	22.5386	86.8421	0.958213	0.751086	0.3	186	49	162	21	89.8551	76.7773	23.2227	83.2536	0.936534	0.671509
0.4	786	139	704	43	94.813	83.5113	16.4887	89.1148	0.958213	0.787692	0.4	183	32	179	24	88.4058	84.8341	15.1659	86.6029	0.936534	0.732668
0.5	777	90	753	52	93.7274	89.3238	10.6762	91.5072	0.958213	0.831055	0.5	183	11	200	24	88.4058	94.7867	5.21327	91.6268	0.936534	0.834038
0.6	743	49	794	86	89.6261	94.1874	5.81257	91.9258	0.958213	0.839269	0.6	177	3	208	30	85.5072	98.5782	1.4218	92.1053	0.936534	0.849029
0.7	702	35	808	127	84.6803	95.8482	4.15184	90.311	0.958213	0.810963	0.7	163	3	208	44	78.744	98.5782	1.4218	88.756	0.936534	0.790089
0.8	597	26	817	232	72.0145	96.9158	3.08422	84.5694	0.958213	0.712802	0.8	157	2	209	50	75.8454	99.0521	0.947867	87.5598	0.936534	0.771339
0.9	374	9	834	455	45.1146	98.9324	1.06762	72.2488	0.958213	0.52406	0.9	122	1	210	85	58.9372	99.5261	0.473934	79.4258	0.936534	0.641425

## Sheet: Repeatitive residue information
				Training											Validation
RandomForest										RandomForest
Threshold	TP	FP	TN	FN	sens	spec	FPR	acc	auroc	mcc	Threshold	TP	FP	TN	FN	sens	spec	FPR	acc	auroc	mcc
0	829	843	0	0	100	0	100	49.5813	0.945117	0	0	207	211	0	0	100	0	100	49.5215	0.920702	0
0.1	820	443	400	9	98.9144	47.4496	52.5504	72.9665	0.945117	0.539272	0.1	196	115	96	11	94.686	45.4976	54.5024	69.8565	0.920702	0.460366
0.2	805	277	566	24	97.1049	67.1412	32.8588	81.9976	0.945117	0.6722	0.2	191	84	127	16	92.2705	60.1896	39.8104	76.0766	0.920702	0.552868
0.3	788	202	641	41	95.0543	76.038	23.962	85.4665	0.945117	0.723275	0.3	189	70	141	18	91.3043	66.8246	33.1754	78.9474	0.920702	0.598647
0.4	760	162	681	69	91.6767	80.7829	19.2171	86.1842	0.945117	0.728436	0.4	186	55	156	21	89.8551	73.9336	26.0664	81.8182	0.920702	0.645469
0.5	726	117	726	103	87.5754	86.121	13.879	86.8421	0.945117	0.736964	0.5	181	37	174	26	87.4396	82.4645	17.5355	84.9282	0.920702	0.699658
0.6	684	76	767	145	82.509	90.9846	9.01542	86.7823	0.945117	0.737966	0.6	175	21	190	32	84.5411	90.0474	9.95261	87.3206	0.920702	0.747297
0.7	622	46	797	207	75.0302	94.5433	5.4567	84.8684	0.945117	0.710198	0.7	161	14	197	46	77.7778	93.3649	6.63507	85.6459	0.920702	0.720999
0.8	542	23	820	287	65.38	97.2716	2.72835	81.4593	0.945117	0.662255	0.8	139	8	203	68	67.1498	96.2085	3.79147	81.8182	0.920702	0.663417
0.9	376	7	836	453	45.3559	99.1696	0.830368	72.488	0.945117	0.529754	0.9	101	3	208	106	48.7923	98.5782	1.4218	73.9234	0.920702	0.547839

## Sheet: atom&bond composition
				Training											Validation
LDA											LDA
Threshold	TP	FP	TN	FN	sens	spec	FPR	acc	auroc	mcc	Threshold	TP	FP	TN	FN	sens	spec	FPR	acc	auroc	mcc
0	829	843	0	0	100	0	100	49.5813	0.968824	0	0	207	211	0	0	100	0	100	49.5215	0.921973	0
0.1	789	88	755	40	95.1749	89.5611	10.4389	92.3445	0.968824	0.848351	0.1	184	26	185	23	88.8889	87.6777	12.3223	88.2775	0.921973	0.76564
0.2	788	66	777	41	95.0543	92.1708	7.82918	93.6005	0.968824	0.872423	0.2	184	17	194	23	88.8889	91.9431	8.05687	90.4306	0.921973	0.808876
0.3	787	50	793	42	94.9337	94.0688	5.9312	94.4976	0.968824	0.889994	0.3	183	17	194	24	88.4058	91.9431	8.05687	90.1914	0.921973	0.804198
0.4	785	44	799	44	94.6924	94.7805	5.21945	94.7368	0.968824	0.894729	0.4	182	13	198	25	87.9227	93.8389	6.16114	90.9091	0.921973	0.819419
0.5	785	36	807	44	94.6924	95.7295	4.27046	95.2153	0.968824	0.904333	0.5	182	12	199	25	87.9227	94.3128	5.6872	91.1483	0.921973	0.824443
0.6	784	34	809	45	94.5718	95.9668	4.03321	95.2751	0.968824	0.905564	0.6	181	10	201	26	87.4396	95.2607	4.73934	91.3876	0.921973	0.830049
0.7	783	28	815	46	94.4511	96.6785	3.32147	95.5742	0.968824	0.911673	0.7	181	8	203	26	87.4396	96.2085	3.79147	91.866	0.921973	0.840299
0.8	774	21	822	55	93.3655	97.5089	2.4911	95.4545	0.968824	0.909807	0.8	177	8	203	30	85.5072	96.2085	3.79147	90.9091	0.921973	0.822562
0.9	763	14	829	66	92.0386	98.3393	1.66074	95.2153	0.968824	0.906006	0.9	172	7	204	35	83.0918	96.6825	3.31754	89.9522	0.921973	0.806053
