# Supplementary material for: In-Silico Tool for Predicting, Scanning, and Designing Defensins
Source: Front Immunol. 2021 Nov 22;12:780610. doi: 10.3389/fimmu.2021.780610 (PMC8645896; doi:10.3389/fimmu.2021.780610)
Supplement: Supplementary file 3 [file Table_3.xlsx]

## Sheet: Sheet1
S1	S2	AA	Stat	p-value	Significance
neg1	neg_2	531742	A	0.159584	NS
neg1	neg_2	391450	C	3.5808e-37	***
neg1	neg_2	301058	D	7.29013e-75	***
neg1	neg_2	206826	E	4.70085e-142	***
neg1	neg_2	480608	F	9.38446e-07	***
neg1	neg_2	340604	G	2.50671e-50	***
neg1	neg_2	440876	H	1.05086e-17	***
neg1	neg_2	468307	I	1.01122e-08	***
neg1	neg_2	380280	K	1.84625e-33	***
neg1	neg_2	484076	L	4.20291e-06	***
neg1	neg_2	408529	M	1.05418e-28	***
neg1	neg_2	460186	N	9.85894e-11	***
neg1	neg_2	470282	P	1.3704e-08	***
neg1	neg_2	358208	Q	5.53713e-47	***
neg1	neg_2	327870	R	6.46665e-59	***
neg1	neg_2	507348	S	0.00277964	**
neg1	neg_2	395132	T	9.02198e-29	***
neg1	neg_2	480004	V	9.53346e-07	***
neg1	neg_2	545310	W	0.495163	NS
neg1	neg_2	425586	Y	3.19285e-22	***
neg2	pos	314256	A	5.66615e-64	***
neg2	pos	40188.5	C	7.9100981277355e-311	***
neg2	pos	379535	D	1.67085e-34	***
neg2	pos	322968	E	1.27095e-59	***
neg2	pos	527741	F	0.0909214	NS
neg2	pos	305648	G	2.54777e-68	***
neg2	pos	528553	H	0.0926314	NS
neg2	pos	443500	I	4.72564e-14	***
neg2	pos	503798	K	0.00109989	**
neg2	pos	285257	L	4.08606e-80	***
neg2	pos	393698	M	2.05407e-34	***
neg2	pos	434686	N	2.67903e-16	***
neg2	pos	523299	P	0.0493083	*
neg2	pos	436524	Q	2.22691e-16	***
neg2	pos	505498	R	0.00165018	**
neg2	pos	520729	S	0.0335246	*
neg2	pos	545560	T	0.488068	NS
neg2	pos	382333	V	7.10627e-33	***
neg2	pos	488601	W	7.58853e-07	***
neg2	pos	409280	Y	2.31686e-24	***
neg1	pos	351212	A	6.47871e-43	***
neg1	pos	110988	C	1.46998e-219	***
neg1	pos	433012	D	5.50049e-16	***
neg1	pos	348306	E	2.79844e-48	***
neg1	pos	453584	F	4.02697e-10	***
neg1	pos	510863	G	0.0316324	*
neg1	pos	420796	H	2.27104e-21	***
neg1	pos	377741	I	7.67269e-32	***
neg1	pos	324409	K	4.64752e-55	***
neg1	pos	278870	L	3.0774e-80	***
neg1	pos	536063	M	0.497584	NS
neg1	pos	360586	N	1.5008e-39	***
neg1	pos	448880	P	3.11697e-11	***
neg1	pos	441357	Q	1.49102e-14	***
neg1	pos	302852	R	4.39094e-69	***
neg1	pos	478318	S	1.01238e-05	***
neg1	pos	382201	T	1.18823e-30	***
neg1	pos	457618	V	3.27953e-09	***
neg1	pos	486250	W	8.38878e-06	***
neg1	pos	311869	Y	1.28791e-68	***
