# Supplementary material for: In-Silico Tool for Predicting, Scanning, and Designing Defensins
Source: Front Immunol. 2021 Nov 22;12:780610. doi: 10.3389/fimmu.2021.780610 (PMC8645896; doi:10.3389/fimmu.2021.780610)
Supplement: Supplementary file 4 [file Table_4.xlsx]

## Sheet: Table 1 (Total ranked features)
feature	importance	normalized_importance	cumulative_importance
QSO1_SC_C	122.9	0.0479834	0.0479834
ATC_H	64.7	0.0252606	0.0732441
ATC_N	62.4	0.0243626	0.0976067
SOC1_G1	56.1	0.0219029	0.11951
DDR_T	55.9	0.0218249	0.141334
SEP_PO	53.9	0.021044	0.162378
CeTD_SA1	32.3	0.0126108	0.174989
AAC_E	31.1	0.0121423	0.187132
DDR_C	28.9	0.0112833	0.198415
CeTD_HB1	28.3	0.0110491	0.209464
SEP_HX	27	0.0105415	0.220005
DDR_K	26.9	0.0105025	0.230508
DDR_R	25.9	0.0101121	0.24062
SEP_SA_IN	25	0.00976067	0.250381
DPC1_GC	24.2	0.00944833	0.259829
CeTD_HB3	24.2	0.00944833	0.269277
DDR_D	23.6	0.00921407	0.278491
CeTD_VW2	23.5	0.00917503	0.287666
SEP_TN	22.7	0.00886269	0.296529
QSO1_SC_L	22.6	0.00882364	0.305353
DPC1_SS	22.5	0.0087846	0.314137
SEP_PC	22.3	0.00870652	0.322844
SEP_SS_CO	21.6	0.00843322	0.331277
SEP_NC	21.6	0.00843322	0.33971
BTC_H	21.2	0.00827705	0.347987
SEP	20.6	0.00804279	0.35603
APAAC1_SC_lam1	19.7	0.00769141	0.363722
CeTD_PZ2	19.4	0.00757428	0.371296
DDR_P	19.3	0.00753524	0.378831
APAAC1_HL_lam1	18.9	0.00737907	0.38621
BTC_T	18	0.00702768	0.393238
SOC1_SC1	18	0.00702768	0.400265
AAC_P	17.6	0.00687151	0.407137
CeTD_CH1	16.6	0.00648108	0.413618
DDR_L	16.6	0.00648108	0.420099
QSO1_SC_T	16.3	0.00636396	0.426463
DPC1_SI	15.7	0.0061297	0.432593
PAAC1_lam1	15.6	0.00609066	0.438683
DDR_N	15.3	0.00597353	0.444657
AAC_T	15.1	0.00589544	0.450552
DDR_G	15	0.0058564	0.456409
QSO1_SC1	15	0.0058564	0.462265
CeTD_PZ1	14.7	0.00573927	0.468005
SEP_SA_EX	14.7	0.00573927	0.473744
ATC_C	14.7	0.00573927	0.479483
CeTD_CH2	14.6	0.00570023	0.485183
SEP_SM	14.1	0.00550502	0.490688
SEP_NT	14.1	0.00550502	0.496193
SEP_HB	14	0.00546597	0.501659
QSO1_SC_S	13.7	0.00534885	0.507008
APAAC1_HB_lam1	13.4	0.00523172	0.51224
CeTD_HB2	13	0.00507555	0.517315
QSO1_SC_W	12.9	0.0050365	0.522352
SEP_HL	12.9	0.0050365	0.527388
AAC_N	12.5	0.00488033	0.532269
BTC_D	12.2	0.00476321	0.537032
SEP_SA_BU	12.2	0.00476321	0.541795
DDR_Y	12.1	0.00472416	0.546519
AAC_S	12.1	0.00472416	0.551244
SEP_AR	12	0.00468512	0.555929
DDR_E	11.7	0.00456799	0.560497
DPC1_IF	11.6	0.00452895	0.565026
QSO1_SC_N	11.5	0.00448991	0.569515
ATC_S	11.5	0.00448991	0.574005
SEP_SS_HE	11	0.00429469	0.5783
DPC1_GE	10.9	0.00425565	0.582556
CeTD_PO1	10.7	0.00417757	0.586733
DDR_I	10.6	0.00413852	0.590872
QSO1_SC_V	10.6	0.00413852	0.59501
DDR_F	10.3	0.0040214	0.599032
QSO1_SC_E	10.2	0.00398235	0.603014
DDR_S	10.1	0.00394331	0.606957
DPC1_GQ	10	0.00390427	0.610862
DDR_V	10	0.00390427	0.614766
DDR_A	9.8	0.00382618	0.618592
SEP_NE	9.6	0.0037481	0.62234
DPC1_TC	9.4	0.00367001	0.62601
QSO1_SC_R	9.2	0.00359193	0.629602
CeTD_VW3	9.2	0.00359193	0.633194
CeTD_VW1	9	0.00351384	0.636708
QSO1_SC_P	9	0.00351384	0.640222
QSO1_SC_G	8.9	0.0034748	0.643697
AAC_W	8.8	0.00343576	0.647132
ATC_O	8.8	0.00343576	0.650568
DPC1_CC	8.7	0.00339671	0.653965
CeTD_PZ3	8.4	0.00327958	0.657244
DPC1_YG	8.4	0.00327958	0.660524
QSO1_SC_F	8.4	0.00327958	0.663804
SEP_SC	8.2	0.0032015	0.667005
QSO1_SC_Y	8.1	0.00316246	0.670167
QSO1_SC_Q	8	0.00312341	0.673291
QSO1_SC_A	8	0.00312341	0.676414
SEP_NP	8	0.00312341	0.679538
SEP_AL	8	0.00312341	0.682661
QSO1_SC_I	7.9	0.00308437	0.685746
AAC_L	7.9	0.00308437	0.68883
QSO1_SC_K	7.9	0.00308437	0.691914
DPC1_PG	7.8	0.00304533	0.69496
AAC_C	7.6	0.00296724	0.697927
AAC_K	7.5	0.0029282	0.700855
AAC_A	7.5	0.0029282	0.703783
SEP_SS_ST	7.4	0.00288916	0.706672
DPC1_RP	7.4	0.00288916	0.709562
AAC_G	7.2	0.00281107	0.712373
CeTD_PO2	7.1	0.00277203	0.715145
DDR_W	7.1	0.00277203	0.717917
SER_P	7	0.00273299	0.72065
CTC_242	6.8	0.0026549	0.723305
DPC1_CY	6.7	0.00261586	0.72592
DDR_Q	6.7	0.00261586	0.728536
DPC1_GG	6.6	0.00257682	0.731113
AAC_Q	6.6	0.00257682	0.73369
CeTD_PO3	6.4	0.00249873	0.736189
CTC_315	6.2	0.00242065	0.738609
RRI_G	6.1	0.0023816	0.740991
QSO1_SC_H	6.1	0.0023816	0.743373
AAC_V	6	0.00234256	0.745715
DPC1_KC	6	0.00234256	0.748058
DPC1_EC	5.8	0.00226448	0.750322
DPC1_VI	5.8	0.00226448	0.752587
CTC_314	5.7	0.00222543	0.754812
CTC_331	5.6	0.00218639	0.756998
CTC_137	5.6	0.00218639	0.759185
DPC1_CG	5.6	0.00218639	0.761371
CTC_233	5.6	0.00218639	0.763558
DPC1_RC	5.6	0.00218639	0.765744
DPC1_AG	5.5	0.00214735	0.767891
SER_N	5.4	0.0021083	0.77
BTC_S	5.3	0.00206926	0.772069
CTC_117	5.3	0.00206926	0.774138
QSO1_SC_D	5.2	0.00203022	0.776168
AAC_Y	5.1	0.00199118	0.77816
CeTD_SS1	5.1	0.00199118	0.780151
DPC1_QC	5.1	0.00199118	0.782142
RRI_S	4.9	0.00191309	0.784055
SER_T	4.9	0.00191309	0.785968
DPC1_SR	4.8	0.00187405	0.787842
DPC1_GD	4.8	0.00187405	0.789716
DDR_H	4.7	0.00183501	0.791551
AAC_I	4.5	0.00175692	0.793308
DPC1_GF	4.4	0.00171788	0.795026
DPC1_YC	4.4	0.00171788	0.796744
SER_S	4.3	0.00167883	0.798423
AAC_R	4.3	0.00167883	0.800102
DPC1_SK	4.2	0.00163979	0.801741
CTC_243	4.1	0.00160075	0.803342
SER_C	4	0.00156171	0.804904
QSO1_SC_M	3.9	0.00152266	0.806426
CTC_133	3.9	0.00152266	0.807949
CTC_432	3.9	0.00152266	0.809472
DPC1_SA	3.9	0.00152266	0.810994
SER_V	3.8	0.00148362	0.812478
CeTD_SS3	3.8	0.00148362	0.813962
CTC_171	3.8	0.00148362	0.815445
DPC1_CA	3.6	0.00140554	0.816851
DPC1_KE	3.6	0.00140554	0.818256
CTC_225	3.6	0.00140554	0.819662
DPC1_QV	3.5	0.00136649	0.821028
DPC1_KI	3.3	0.00128841	0.822317
SER_Q	3.3	0.00128841	0.823605
CTC_553	3.3	0.00128841	0.824894
TPC_AKL	3.3	0.00128841	0.826182
DPC1_VK	3.2	0.00124937	0.827431
DPC1_AS	3.2	0.00124937	0.828681
DPC1_HK	3.2	0.00124937	0.82993
CTC_731	3.1	0.00121032	0.83114
DPC1_KR	3.1	0.00121032	0.832351
DPC1_CS	3.1	0.00121032	0.833561
DPC1_ET	3.1	0.00121032	0.834771
DPC1_CK	3	0.00117128	0.835943
DPC1_TS	3	0.00117128	0.837114
DPC1_IG	3	0.00117128	0.838285
SER_L	3	0.00117128	0.839457
AAC_H	2.9	0.00113224	0.840589
CTC_275	2.9	0.00113224	0.841721
DPC1_IC	2.9	0.00113224	0.842853
DPC1_CP	2.8	0.00109319	0.843946
CTC_572	2.8	0.00109319	0.84504
DPC1_RG	2.8	0.00109319	0.846133
AAC_F	2.8	0.00109319	0.847226
DPC1_DP	2.7	0.00105415	0.84828
SER_E	2.7	0.00105415	0.849334
DPC1_FC	2.7	0.00105415	0.850388
SER_D	2.6	0.00101511	0.851404
CTC_531	2.6	0.00101511	0.852419
CTC_152	2.6	0.00101511	0.853434
CTC_614	2.6	0.00101511	0.854449
TPC_CRA	2.6	0.00101511	0.855464
DDR_M	2.5	0.000976067	0.85644
DPC1_YK	2.5	0.000976067	0.857416
CTC_633	2.5	0.000976067	0.858392
DPC1_LC	2.5	0.000976067	0.859368
DPC1_RV	2.5	0.000976067	0.860344
AAC_D	2.5	0.000976067	0.86132
DPC1_SG	2.4	0.000937024	0.862257
SER_A	2.4	0.000937024	0.863194
CTC_115	2.4	0.000937024	0.864131
CeTD_SS2	2.4	0.000937024	0.865069
CTC_533	2.4	0.000937024	0.866006
DPC1_KH	2.3	0.000897981	0.866904
DPC1_KT	2.3	0.000897981	0.867802
CTC_473	2.3	0.000897981	0.868699
CTC_127	2.3	0.000897981	0.869597
CTC_514	2.3	0.000897981	0.870495
SER_W	2.3	0.000897981	0.871393
DPC1_VC	2.2	0.000858939	0.872252
SER_G	2.2	0.000858939	0.873111
SER_Y	2.2	0.000858939	0.87397
TPC_GYC	2.2	0.000858939	0.874829
QSO1_G_S	2.2	0.000858939	0.875688
DPC1_IE	2.2	0.000858939	0.876547
DPC1_CL	2.2	0.000858939	0.877406
QSO1_G_D	2.1	0.000819896	0.878226
CTC_224	2.1	0.000819896	0.879046
DPC1_VS	2.1	0.000819896	0.879866
DPC1_RN	2.1	0.000819896	0.880686
CTC_342	2.1	0.000819896	0.881505
DPC1_PP	2.1	0.000819896	0.882325
CeTD_SA3	2.1	0.000819896	0.883145
DPC1_KP	2.1	0.000819896	0.883965
DPC1_CD	2.1	0.000819896	0.884785
DPC1_CR	2.1	0.000819896	0.885605
DPC1_CQ	2	0.000780853	0.886386
TPC_ETC	2	0.000780853	0.887167
SER_R	2	0.000780853	0.887948
CTC_324	2	0.000780853	0.888728
DPC1_DN	2	0.000780853	0.889509
DPC1_NS	1.9	0.000741811	0.890251
SER_I	1.9	0.000741811	0.890993
DPC1_EK	1.9	0.000741811	0.891735
CTC_732	1.9	0.000741811	0.892476
DPC1_SC	1.9	0.000741811	0.893218
DPC1_LQ	1.9	0.000741811	0.89396
DPC1_CV	1.9	0.000741811	0.894702
CTC_223	1.9	0.000741811	0.895444
DPC1_GA	1.8	0.000702768	0.896146
CTC_122	1.8	0.000702768	0.896849
QSO1_G_V	1.8	0.000702768	0.897552
DPC1_ES	1.8	0.000702768	0.898255
DPC1_NK	1.7	0.000663725	0.898919
DPC1_GV	1.7	0.000663725	0.899582
CTC_431	1.7	0.000663725	0.900246
DPC1_PL	1.7	0.000663725	0.90091
DPC1_GL	1.7	0.000663725	0.901573
DPC1_LN	1.7	0.000663725	0.902237
CTC_257	1.7	0.000663725	0.902901
CTC_774	1.7	0.000663725	0.903565
CTC_566	1.6	0.000624683	0.904189
CTC_335	1.6	0.000624683	0.904814
DPC1_GW	1.6	0.000624683	0.905439
SER_H	1.6	0.000624683	0.906063
CTC_554	1.6	0.000624683	0.906688
DPC1_PS	1.6	0.000624683	0.907313
DPC1_EG	1.6	0.000624683	0.907937
SER_F	1.6	0.000624683	0.908562
DPC1_YS	1.6	0.000624683	0.909187
DPC1_SQ	1.5	0.00058564	0.909772
DPC1_FG	1.5	0.00058564	0.910358
DPC1_GY	1.5	0.00058564	0.910944
DPC1_LS	1.5	0.00058564	0.911529
CTC_145	1.5	0.00058564	0.912115
DPC1_HG	1.5	0.00058564	0.912701
CTC_141	1.5	0.00058564	0.913286
SER_K	1.5	0.00058564	0.913872
DPC1_VP	1.4	0.000546597	0.914418
TPC_SSG	1.4	0.000546597	0.914965
DPC1_RL	1.4	0.000546597	0.915512
DPC1_TY	1.4	0.000546597	0.916058
AAC_M	1.4	0.000546597	0.916605
CTC_423	1.3	0.000507555	0.917112
QSO1_G_L	1.3	0.000507555	0.91762
DPC1_GN	1.3	0.000507555	0.918128
DPC1_KG	1.3	0.000507555	0.918635
CTC_153	1.3	0.000507555	0.919143
DPC1_GR	1.3	0.000507555	0.91965
CTC_642	1.3	0.000507555	0.920158
DPC1_EV	1.3	0.000507555	0.920665
DPC1_CW	1.3	0.000507555	0.921173
DPC1_FR	1.3	0.000507555	0.92168
TPC_AIA	1.3	0.000507555	0.922188
DPC1_CT	1.3	0.000507555	0.922696
CTC_323	1.3	0.000507555	0.923203
CTC_452	1.2	0.000468512	0.923672
CTC_751	1.2	0.000468512	0.92414
DPC1_GK	1.2	0.000468512	0.924609
CTC_121	1.2	0.000468512	0.925077
DPC1_TN	1.2	0.000468512	0.925546
CTC_234	1.2	0.000468512	0.926014
CTC_251	1.2	0.000468512	0.926483
DPC1_AN	1.2	0.000468512	0.926951
DPC1_KA	1.2	0.000468512	0.92742
DPC1_GS	1.2	0.000468512	0.927888
TPC_SCK	1.2	0.000468512	0.928357
DPC1_RK	1.1	0.000429469	0.928786
CTC_271	1.1	0.000429469	0.929216
DPC1_RD	1.1	0.000429469	0.929645
TPC_KLF	1.1	0.000429469	0.930075
DPC1_KD	1.1	0.000429469	0.930504
DPC1_ST	1.1	0.000429469	0.930934
TPC_CWC	1.1	0.000429469	0.931363
DPC1_CH	1.1	0.000429469	0.931792
DPC1_ND	1.1	0.000429469	0.932222
CTC_464	1	0.000390427	0.932612
DPC1_KS	1	0.000390427	0.933003
QSO1_G_T	1	0.000390427	0.933393
DPC1_SV	1	0.000390427	0.933784
DPC1_VG	1	0.000390427	0.934174
CTC_211	1	0.000390427	0.934564
DPC1_TE	1	0.000390427	0.934955
DPC1_GH	1	0.000390427	0.935345
CTC_451	1	0.000390427	0.935736
CTC_551	1	0.000390427	0.936126
CTC_375	1	0.000390427	0.936517
DPC1_LP	1	0.000390427	0.936907
CTC_477	1	0.000390427	0.937297
DPC1_VE	1	0.000390427	0.937688
DPC1_GI	0.9	0.000351384	0.938039
DPC1_SY	0.9	0.000351384	0.938391
CTC_637	0.9	0.000351384	0.938742
DPC1_AV	0.9	0.000351384	0.939093
DPC1_RF	0.9	0.000351384	0.939445
DPC1_TQ	0.9	0.000351384	0.939796
CTC_357	0.9	0.000351384	0.940148
DPC1_AQ	0.9	0.000351384	0.940499
DPC1_VL	0.9	0.000351384	0.94085
CTC_725	0.9	0.000351384	0.941202
TPC_SRC	0.9	0.000351384	0.941553
DPC1_TI	0.9	0.000351384	0.941905
TPC_GTC	0.9	0.000351384	0.942256
CTC_723	0.9	0.000351384	0.942607
CTC_511	0.9	0.000351384	0.942959
DPC1_RA	0.9	0.000351384	0.94331
TPC_GGY	0.9	0.000351384	0.943661
RRI_C	0.9	0.000351384	0.944013
CTC_775	0.9	0.000351384	0.944364
DPC1_RS	0.9	0.000351384	0.944716
CTC_244	0.8	0.000312341	0.945028
DPC1_TV	0.8	0.000312341	0.94534
DPC1_YA	0.8	0.000312341	0.945653
TPC_AKF	0.8	0.000312341	0.945965
CTC_246	0.8	0.000312341	0.946277
DPC1_CN	0.8	0.000312341	0.94659
DPC1_HC	0.8	0.000312341	0.946902
DPC1_DC	0.8	0.000312341	0.947214
DPC1_WK	0.8	0.000312341	0.947527
CTC_175	0.8	0.000312341	0.947839
DPC1_CI	0.8	0.000312341	0.948151
DPC1_DA	0.8	0.000312341	0.948464
CTC_111	0.8	0.000312341	0.948776
QSO1_G_R	0.8	0.000312341	0.949088
CTC_231	0.8	0.000312341	0.949401
TPC_GNG	0.8	0.000312341	0.949713
DPC1_CM	0.8	0.000312341	0.950025
CTC_747	0.8	0.000312341	0.950338
DPC1_QR	0.8	0.000312341	0.95065
DPC1_CE	0.8	0.000312341	0.950962
CTC_261	0.8	0.000312341	0.951275
DPC1_IP	0.8	0.000312341	0.951587
CTC_355	0.8	0.000312341	0.951899
CTC_216	0.8	0.000312341	0.952212
TPC_IAK	0.8	0.000312341	0.952524
CTC_311	0.7	0.000273299	0.952797
DPC1_TG	0.7	0.000273299	0.953071
CTC_361	0.7	0.000273299	0.953344
CTC_126	0.7	0.000273299	0.953617
DPC1_DV	0.7	0.000273299	0.953891
DPC1_IS	0.7	0.000273299	0.954164
CTC_214	0.7	0.000273299	0.954437
CTC_515	0.7	0.000273299	0.95471
CTC_161	0.7	0.000273299	0.954984
CTC_735	0.7	0.000273299	0.955257
DPC1_IN	0.7	0.000273299	0.95553
TPC_VCT	0.7	0.000273299	0.955804
CTC_754	0.7	0.000273299	0.956077
CTC_734	0.7	0.000273299	0.95635
DPC1_AK	0.7	0.000273299	0.956624
TPC_NGG	0.7	0.000273299	0.956897
DPC1_DY	0.7	0.000273299	0.95717
CTC_714	0.7	0.000273299	0.957443
CTC_343	0.7	0.000273299	0.957717
DPC1_FS	0.7	0.000273299	0.95799
DPC1_IT	0.7	0.000273299	0.958263
CTC_155	0.7	0.000273299	0.958537
CTC_124	0.7	0.000273299	0.95881
CTC_573	0.7	0.000273299	0.959083
DPC1_PT	0.7	0.000273299	0.959357
TPC_CCK	0.7	0.000273299	0.95963
CTC_312	0.7	0.000273299	0.959903
DPC1_LK	0.7	0.000273299	0.960176
DPC1_FD	0.7	0.000273299	0.96045
CTC_537	0.7	0.000273299	0.960723
CTC_215	0.7	0.000273299	0.960996
CTC_552	0.7	0.000273299	0.96127
DPC1_SN	0.6	0.000234256	0.961504
DPC1_SP	0.6	0.000234256	0.961738
DPC1_NE	0.6	0.000234256	0.961972
CTC_712	0.6	0.000234256	0.962207
DPC1_RR	0.6	0.000234256	0.962441
CTC_143	0.6	0.000234256	0.962675
DPC1_TK	0.6	0.000234256	0.962909
CTC_332	0.6	0.000234256	0.963144
DPC1_PC	0.6	0.000234256	0.963378
QSO1_G_A	0.6	0.000234256	0.963612
DPC1_VF	0.6	0.000234256	0.963846
CTC_713	0.6	0.000234256	0.964081
CTC_313	0.6	0.000234256	0.964315
DPC1_FP	0.6	0.000234256	0.964549
DPC1_YN	0.6	0.000234256	0.964784
SER_M	0.6	0.000234256	0.965018
DPC1_AF	0.6	0.000234256	0.965252
DPC1_AI	0.6	0.000234256	0.965486
CTC_525	0.6	0.000234256	0.965721
DPC1_QG	0.6	0.000234256	0.965955
CTC_232	0.6	0.000234256	0.966189
TPC_KGG	0.6	0.000234256	0.966423
CTC_415	0.6	0.000234256	0.966658
DPC1_PN	0.6	0.000234256	0.966892
CTC_645	0.6	0.000234256	0.967126
DPC1_YP	0.6	0.000234256	0.96736
DPC1_DG	0.6	0.000234256	0.967595
CTC_213	0.6	0.000234256	0.967829
CTC_641	0.6	0.000234256	0.968063
DPC1_TP	0.6	0.000234256	0.968297
DPC1_GT	0.6	0.000234256	0.968532
CTC_463	0.5	0.000195213	0.968727
CTC_174	0.5	0.000195213	0.968922
CTC_227	0.5	0.000195213	0.969117
CTC_164	0.5	0.000195213	0.969312
CTC_453	0.5	0.000195213	0.969508
CTC_371	0.5	0.000195213	0.969703
CTC_436	0.5	0.000195213	0.969898
DPC1_EN	0.5	0.000195213	0.970093
CTC_761	0.5	0.000195213	0.970289
DPC1_HI	0.5	0.000195213	0.970484
CTC_424	0.5	0.000195213	0.970679
CTC_147	0.5	0.000195213	0.970874
CTC_472	0.5	0.000195213	0.971069
CTC_235	0.5	0.000195213	0.971265
DPC1_GP	0.5	0.000195213	0.97146
CTC_247	0.5	0.000195213	0.971655
CTC_512	0.5	0.000195213	0.97185
CTC_112	0.5	0.000195213	0.972045
CTC_521	0.5	0.000195213	0.972241
CTC_753	0.5	0.000195213	0.972436
DPC1_NP	0.5	0.000195213	0.972631
TPC_CCS	0.5	0.000195213	0.972826
DPC1_KL	0.5	0.000195213	0.973022
DPC1_YV	0.5	0.000195213	0.973217
DPC1_VV	0.5	0.000195213	0.973412
TPC_GKK	0.5	0.000195213	0.973607
DPC1_PR	0.5	0.000195213	0.973802
DPC1_PI	0.5	0.000195213	0.973998
DPC1_YL	0.5	0.000195213	0.974193
TPC_YKG	0.5	0.000195213	0.974388
DPC1_KQ	0.5	0.000195213	0.974583
DPC1_AY	0.5	0.000195213	0.974778
DPC1_MG	0.5	0.000195213	0.974974
DPC1_NI	0.5	0.000195213	0.975169
CTC_222	0.4	0.000156171	0.975325
DPC1_FT	0.4	0.000156171	0.975481
DPC1_FQ	0.4	0.000156171	0.975637
TPC_CRG	0.4	0.000156171	0.975794
QSO1_G_K	0.4	0.000156171	0.97595
CTC_574	0.4	0.000156171	0.976106
DPC1_VA	0.4	0.000156171	0.976262
DPC1_RH	0.4	0.000156171	0.976418
DPC1_SL	0.4	0.000156171	0.976574
TPC_GHC	0.4	0.000156171	0.976731
CTC_136	0.4	0.000156171	0.976887
DPC1_TD	0.4	0.000156171	0.977043
CTC_212	0.4	0.000156171	0.977199
CTC_173	0.4	0.000156171	0.977355
CTC_567	0.4	0.000156171	0.977511
CTC_163	0.4	0.000156171	0.977668
CTC_151	0.4	0.000156171	0.977824
CTC_622	0.4	0.000156171	0.97798
DPC1_IV	0.4	0.000156171	0.978136
DPC1_QA	0.4	0.000156171	0.978292
CTC_562	0.4	0.000156171	0.978448
CTC_555	0.4	0.000156171	0.978605
CTC_455	0.4	0.000156171	0.978761
CTC_435	0.4	0.000156171	0.978917
CTC_434	0.4	0.000156171	0.979073
DPC1_AE	0.4	0.000156171	0.979229
CTC_421	0.4	0.000156171	0.979385
TPC_VCG	0.4	0.000156171	0.979542
DPC1_AR	0.4	0.000156171	0.979698
CTC_373	0.4	0.000156171	0.979854
CTC_372	0.4	0.000156171	0.98001
TPC_GAA	0.4	0.000156171	0.980166
CTC_523	0.4	0.000156171	0.980322
CTC_352	0.4	0.000156171	0.980479
DPC1_NY	0.4	0.000156171	0.980635
DPC1_PA	0.4	0.000156171	0.980791
CTC_535	0.4	0.000156171	0.980947
CTC_325	0.4	0.000156171	0.981103
CTC_321	0.4	0.000156171	0.98126
CTC_317	0.4	0.000156171	0.981416
DPC1_ER	0.4	0.000156171	0.981572
CTC_274	0.4	0.000156171	0.981728
DPC1_PV	0.4	0.000156171	0.981884
DPC1_FV	0.4	0.000156171	0.98204
DPC1_RT	0.4	0.000156171	0.982197
CTC_727	0.4	0.000156171	0.982353
CTC_711	0.4	0.000156171	0.982509
RRI_A	0.4	0.000156171	0.982665
DPC1_IL	0.4	0.000156171	0.982821
TPC_GGL	0.4	0.000156171	0.982977
TPC_RGF	0.4	0.000156171	0.983134
DPC1_KK	0.4	0.000156171	0.98329
CTC_715	0.4	0.000156171	0.983446
TPC_CRR	0.4	0.000156171	0.983602
DPC1_WC	0.4	0.000156171	0.983758
CTC_351	0.3	0.000117128	0.983875
DPC1_DQ	0.3	0.000117128	0.983993
TPC_GPC	0.3	0.000117128	0.98411
CTC_146	0.3	0.000117128	0.984227
DPC1_LG	0.3	0.000117128	0.984344
CTC_377	0.3	0.000117128	0.984461
DPC1_NG	0.3	0.000117128	0.984578
TPC_GLC	0.3	0.000117128	0.984695
TPC_QCI	0.3	0.000117128	0.984812
CTC_771	0.3	0.000117128	0.98493
CTC_536	0.3	0.000117128	0.985047
DPC1_YR	0.3	0.000117128	0.985164
DPC1_PF	0.3	0.000117128	0.985281
CTC_221	0.3	0.000117128	0.985398
DPC1_RQ	0.3	0.000117128	0.985515
CTC_333	0.3	0.000117128	0.985632
CTC_165	0.3	0.000117128	0.985749
DPC1_EE	0.3	0.000117128	0.985867
TPC_LCC	0.3	0.000117128	0.985984
CTC_612	0.3	0.000117128	0.986101
CTC_527	0.3	0.000117128	0.986218
DPC1_NR	0.3	0.000117128	0.986335
DPC1_EI	0.3	0.000117128	0.986452
DPC1_PD	0.3	0.000117128	0.986569
CTC_773	0.3	0.000117128	0.986686
DPC1_IK	0.3	0.000117128	0.986804
CTC_724	0.3	0.000117128	0.986921
TPC_TPG	0.3	0.000117128	0.987038
CTC_427	0.3	0.000117128	0.987155
DPC1_KV	0.3	0.000117128	0.987272
CTC_437	0.3	0.000117128	0.987389
DPC1_AC	0.3	0.000117128	0.987506
CTC_277	0.3	0.000117128	0.987623
TPC_CRK	0.3	0.000117128	0.987741
CTC_651	0.3	0.000117128	0.987858
TPC_CVC	0.3	0.000117128	0.987975
CTC_763	0.3	0.000117128	0.988092
RRI_T	0.3	0.000117128	0.988209
CTC_123	0.3	0.000117128	0.988326
PAAC1_S	0.3	0.000117128	0.988443
DPC1_TL	0.3	0.000117128	0.98856
CTC_132	0.3	0.000117128	0.988678
DPC1_FI	0.3	0.000117128	0.988795
CTC_674	0.3	0.000117128	0.988912
CTC_135	0.3	0.000117128	0.989029
DPC1_TF	0.3	0.000117128	0.989146
CTC_457	0.3	0.000117128	0.989263
TPC_CSG	0.3	0.000117128	0.98938
DPC1_DE	0.3	0.000117128	0.989498
CTC_611	0.3	0.000117128	0.989615
CTC_577	0.3	0.000117128	0.989732
CTC_273	0.2	7.81e-05	0.98981
TPC_CLC	0.2	7.81e-05	0.989888
DPC1_PE	0.2	7.81e-05	0.989966
TPC_CKR	0.2	7.81e-05	0.990044
DPC1_KF	0.2	7.81e-05	0.990122
CTC_341	0.2	7.81e-05	0.9902
TPC_PIC	0.2	7.81e-05	0.990278
DPC1_PK	0.2	7.81e-05	0.990356
CTC_322	0.2	7.81e-05	0.990435
CTC_742	0.2	7.81e-05	0.990513
DPC1_VY	0.2	7.81e-05	0.990591
CTC_344	0.2	7.81e-05	0.990669
TPC_YKN	0.2	7.81e-05	0.990747
TPC_CYR	0.2	7.81e-05	0.990825
CTC_454	0.2	7.81e-05	0.990903
CTC_442	0.2	7.81e-05	0.990981
TPC_CSR	0.2	7.81e-05	0.991059
TPC_RGG	0.2	7.81e-05	0.991137
CTC_433	0.2	7.81e-05	0.991215
DPC1_AP	0.2	7.81e-05	0.991293
CTC_422	0.2	7.81e-05	0.991372
CTC_417	0.2	7.81e-05	0.99145
DPC1_IR	0.2	7.81e-05	0.991528
DPC1_NC	0.2	7.81e-05	0.991606
CTC_475	0.2	7.81e-05	0.991684
CTC_411	0.2	7.81e-05	0.991762
CTC_345	0.2	7.81e-05	0.99184
DPC1_AT	0.2	7.81e-05	0.991918
RRI_L	0.2	7.81e-05	0.991996
CTC_772	0.2	7.81e-05	0.992074
CTC_513	0.2	7.81e-05	0.992152
DPC1_CF	0.2	7.81e-05	0.992231
TPC_GAG	0.2	7.81e-05	0.992309
CTC_524	0.2	7.81e-05	0.992387
CTC_752	0.2	7.81e-05	0.992465
DPC1_NV	0.2	7.81e-05	0.992543
CTC_354	0.2	7.81e-05	0.992621
CTC_353	0.2	7.81e-05	0.992699
TPC_CSK	0.2	7.81e-05	0.992777
CTC_522	0.2	7.81e-05	0.992855
RRI_R	0.2	7.81e-05	0.992933
TPC_AGK	0.2	7.81e-05	0.993011
DPC1_WV	0.2	7.81e-05	0.993089
DPC1_RE	0.2	7.81e-05	0.993168
CTC_575	0.2	7.81e-05	0.993246
DPC1_RI	0.2	7.81e-05	0.993324
CTC_576	0.2	7.81e-05	0.993402
TPC_GIP	0.2	7.81e-05	0.99348
TPC_WCE	0.2	7.81e-05	0.993558
TPC_CGE	0.2	7.81e-05	0.993636
DPC1_LL	0.2	7.81e-05	0.993714
CTC_265	0.2	7.81e-05	0.993792
DPC1_DR	0.2	7.81e-05	0.99387
CTC_157	0.2	7.81e-05	0.993948
DPC1_LE	0.2	7.81e-05	0.994026
DPC1_FA	0.2	7.81e-05	0.994105
CTC_142	0.2	7.81e-05	0.994183
CTC_134	0.2	7.81e-05	0.994261
QSO1_G_Y	0.2	7.81e-05	0.994339
DPC1_LD	0.2	7.81e-05	0.994417
DPC1_TT	0.2	7.81e-05	0.994495
QSO1_G_P	0.2	7.81e-05	0.994573
DPC1_KY	0.2	7.81e-05	0.994651
TPC_GCK	0.2	7.81e-05	0.994729
QSO1_G_H	0.2	7.81e-05	0.994807
DPC1_VR	0.2	7.81e-05	0.994885
DPC1_VT	0.2	7.81e-05	0.994963
DPC1_LR	0.2	7.81e-05	0.995042
CTC_615	0.2	7.81e-05	0.99512
TPC_GFC	0.2	7.81e-05	0.995198
CTC_253	0.2	7.81e-05	0.995276
TPC_LKC	0.2	7.81e-05	0.995354
DPC1_QS	0.2	7.81e-05	0.995432
CTC_726	0.2	7.81e-05	0.99551
CTC_255	0.2	7.81e-05	0.995588
DPC1_QI	0.2	7.81e-05	0.995666
TPC_GNR	0.1	3.9e-05	0.995705
TPC_QIG	0.1	3.9e-05	0.995744
CTC_466	0.1	3.9e-05	0.995783
TPC_GSC	0.1	3.9e-05	0.995822
TPC_NKV	0.1	3.9e-05	0.995861
TPC_CAG	0.1	3.9e-05	0.995901
TPC_CKN	0.1	3.9e-05	0.99594
TPC_YCG	0.1	3.9e-05	0.995979
TPC_KNK	0.1	3.9e-05	0.996018
DPC1_DD	0.1	3.9e-05	0.996057
CTC_532	0.1	3.9e-05	0.996096
TPC_TCR	0.1	3.9e-05	0.996135
CTC_542	0.1	3.9e-05	0.996174
CTC_557	0.1	3.9e-05	0.996213
TPC_CLT	0.1	3.9e-05	0.996252
TPC_GCS	0.1	3.9e-05	0.996291
QSO1_G_I	0.1	3.9e-05	0.99633
TPC_CCR	0.1	3.9e-05	0.996369
CTC_672	0.1	3.9e-05	0.996408
QSO1_G_E	0.1	3.9e-05	0.996447
TPC_CNT	0.1	3.9e-05	0.996486
CTC_545	0.1	3.9e-05	0.996525
CTC_673	0.1	3.9e-05	0.996564
DPC1_DF	0.1	3.9e-05	0.996603
TPC_SNC	0.1	3.9e-05	0.996642
CTC_541	0.1	3.9e-05	0.996681
TPC_CET	0.1	3.9e-05	0.99672
TPC_GKC	0.1	3.9e-05	0.996759
CTC_534	0.1	3.9e-05	0.996799
TPC_CIA	0.1	3.9e-05	0.996838
TPC_CIC	0.1	3.9e-05	0.996877
TPC_IRC	0.1	3.9e-05	0.996916
TPC_CFG	0.1	3.9e-05	0.996955
DPC1_EA	0.1	3.9e-05	0.996994
TPC_QCR	0.1	3.9e-05	0.997033
TPC_KCI	0.1	3.9e-05	0.997072
DPC1_DW	0.1	3.9e-05	0.997111
CTC_737	0.1	3.9e-05	0.99715
CTC_617	0.1	3.9e-05	0.997189
CTC_621	0.1	3.9e-05	0.997228
TPC_CGK	0.1	3.9e-05	0.997267
TPC_CNA	0.1	3.9e-05	0.997306
TPC_AAN	0.1	3.9e-05	0.997345
TPC_CKG	0.1	3.9e-05	0.997384
TPC_GRC	0.1	3.9e-05	0.997423
CTC_624	0.1	3.9e-05	0.997462
DPC1_DL	0.1	3.9e-05	0.997501
CTC_632	0.1	3.9e-05	0.99754
DPC1_DK	0.1	3.9e-05	0.997579
TPC_CGS	0.1	3.9e-05	0.997618
CTC_556	0.1	3.9e-05	0.997657
DPC1_LY	0.1	3.9e-05	0.997696
CTC_447	0.1	3.9e-05	0.997736
DPC1_GM	0.1	3.9e-05	0.997775
DPC1_VQ	0.1	3.9e-05	0.997814
TPC_CYN	0.1	3.9e-05	0.997853
CTC_237	0.1	3.9e-05	0.997892
DPC1_QN	0.1	3.9e-05	0.997931
TPC_RRG	0.1	3.9e-05	0.99797
DPC1_VD	0.1	3.9e-05	0.998009
TPC_CVP	0.1	3.9e-05	0.998048
CTC_245	0.1	3.9e-05	0.998087
CTC_252	0.1	3.9e-05	0.998126
CTC_254	0.1	3.9e-05	0.998165
TPC_CRS	0.1	3.9e-05	0.998204
CTC_114	0.1	3.9e-05	0.998243
CTC_263	0.1	3.9e-05	0.998282
CTC_267	0.1	3.9e-05	0.998321
DPC1_TA	0.1	3.9e-05	0.99836
DPC1_AH	0.1	3.9e-05	0.998399
DPC1_YY	0.1	3.9e-05	0.998438
CTC_327	0.1	3.9e-05	0.998477
TPC_CVF	0.1	3.9e-05	0.998516
CTC_113	0.1	3.9e-05	0.998555
TPC_CTR	0.1	3.9e-05	0.998594
CTC_116	0.1	3.9e-05	0.998634
DPC1_YD	0.1	3.9e-05	0.998673
TPC_FKG	0.1	3.9e-05	0.998712
DPC1_FK	0.1	3.9e-05	0.998751
CTC_131	0.1	3.9e-05	0.99879
DPC1_WS	0.1	3.9e-05	0.998829
CTC_144	0.1	3.9e-05	0.998868
CTC_154	0.1	3.9e-05	0.998907
DPC1_WN	0.1	3.9e-05	0.998946
DPC1_NA	0.1	3.9e-05	0.998985
DPC1_MR	0.1	3.9e-05	0.999024
TPC_ICK	0.1	3.9e-05	0.999063
DPC1_WG	0.1	3.9e-05	0.999102
CTC_276	0.1	3.9e-05	0.999141
TPC_CRT	0.1	3.9e-05	0.99918
TPC_CVW	0.1	3.9e-05	0.999219
TPC_VCR	0.1	3.9e-05	0.999258
CTC_413	0.1	3.9e-05	0.999297
DPC1_RY	0.1	3.9e-05	0.999336
DPC1_SD	0.1	3.9e-05	0.999375
TPC_CPG	0.1	3.9e-05	0.999414
TPC_CYC	0.1	3.9e-05	0.999453
DPC1_MD	0.1	3.9e-05	0.999492
CTC_425	0.1	3.9e-05	0.999531
DPC1_PQ	0.1	3.9e-05	0.999571
DPC1_IA	0.1	3.9e-05	0.99961
RRI_V	0.1	3.9e-05	0.999649
CTC_441	0.1	3.9e-05	0.999688
TPC_LSG	0.1	3.9e-05	0.999727
TPC_PIR	0.1	3.9e-05	0.999766
CTC_444	0.1	3.9e-05	0.999805
RRI_F	0.1	3.9e-05	0.999844
CTC_334	0.1	3.9e-05	0.999883
DPC1_QT	0.1	3.9e-05	0.999922
TPC_PGC	0.1	3.9e-05	0.999961
DPC1_MC	0	0	1
DPC1_PW	0	0	1
DPC1_LT	0	0	1
DPC1_VN	0	0	1
DPC1_SF	0	0	1
DPC1_VM	0	0	1
DPC1_LA	0	0	1
DPC1_VH	0	0	1
DPC1_ME	0	0	1
DPC1_TW	0	0	1
DPC1_TR	0	0	1
DPC1_TM	0	0	1
DPC1_KW	0	0	1
DPC1_MF	0	0	1
DPC1_NF	0	0	1
DPC1_MI	0	0	1
DPC1_MK	0	0	1
DPC1_ML	0	0	1
DPC1_MM	0	0	1
DPC1_MN	0	0	1
DPC1_MP	0	0	1
DPC1_MQ	0	0	1
DPC1_MS	0	0	1
DPC1_MT	0	0	1
DPC1_PY	0	0	1
DPC1_MV	0	0	1
DPC1_MY	0	0	1
DPC1_TH	0	0	1
DPC1_MH	0	0	1
DPC1_SW	0	0	1
DPC1_QM	0	0	1
DPC1_SM	0	0	1
CTC_653	0	0	1
CTC_654	0	0	1
CTC_655	0	0	1
CTC_656	0	0	1
CTC_657	0	0	1
CTC_661	0	0	1
CTC_662	0	0	1
DPC1_FM	0	0	1
PAAC1_C	0	0	1
SEP_LR	0	0	1
DPC1_FW	0	0	1
DPC1_QE	0	0	1
DPC1_QF	0	0	1
DPC1_LF	0	0	1
DPC1_QH	0	0	1
DPC1_QL	0	0	1
DPC1_NH	0	0	1
DPC1_QP	0	0	1
DPC1_QQ	0	0	1
DPC1_QW	0	0	1
DPC1_QY	0	0	1
DPC1_RM	0	0	1
DPC1_LM	0	0	1
DPC1_RW	0	0	1
DPC1_QD	0	0	1
DPC1_SE	0	0	1
DPC1_LI	0	0	1
DPC1_LH	0	0	1
DPC1_QK	0	0	1
DPC1_NL	0	0	1
DPC1_YF	0	0	1
DPC1_NN	0	0	1
DPC1_HD	0	0	1
DPC1_HA	0	0	1
SEP_CY	0	0	1
SEP_AC	0	0	1
SEP_BS	0	0	1
SEP_NE_pH	0	0	1
DPC1_FY	0	0	1
DPC1_HP	0	0	1
RRI_P	0	0	1
RRI_N	0	0	1
RRI_M	0	0	1
DPC1_WE	0	0	1
DPC1_WF	0	0	1
DPC1_HE	0	0	1
DPC1_WH	0	0	1
DPC1_WL	0	0	1
DPC1_WM	0	0	1
DPC1_WP	0	0	1
DPC1_WQ	0	0	1
DPC1_WR	0	0	1
DPC1_WT	0	0	1
DPC1_WW	0	0	1
DPC1_WY	0	0	1
DPC1_YE	0	0	1
CTC_652	0	0	1
DPC1_YH	0	0	1
DPC1_YI	0	0	1
DPC1_YM	0	0	1
DPC1_WI	0	0	1
DPC1_NM	0	0	1
DPC1_HF	0	0	1
DPC1_HL	0	0	1
DPC1_NQ	0	0	1
DPC1_NT	0	0	1
DPC1_NW	0	0	1
DPC1_LW	0	0	1
DPC1_PH	0	0	1
DPC1_PM	0	0	1
DPC1_LV	0	0	1
DPC1_MW	0	0	1
DPC1_VW	0	0	1
DPC1_WA	0	0	1
DPC1_WD	0	0	1
RRI_W	0	0	1
RRI_Y	0	0	1
DPC1_HH	0	0	1
DPC1_IQ	0	0	1
DPC1_II	0	0	1
DPC1_IH	0	0	1
DPC1_ID	0	0	1
DPC1_HY	0	0	1
DPC1_HW	0	0	1
DPC1_HV	0	0	1
DPC1_HT	0	0	1
DPC1_HS	0	0	1
DPC1_HR	0	0	1
RRI_Q	0	0	1
DPC1_HQ	0	0	1
DPC1_HN	0	0	1
DPC1_HM	0	0	1
DPC1_IM	0	0	1
CTC_647	0	0	1
DPC1_EQ	0	0	1
CTC_644	0	0	1
CTC_474	0	0	1
CTC_476	0	0	1
DPC1_EL	0	0	1
CTC_516	0	0	1
CTC_517	0	0	1
CTC_526	0	0	1
CTC_446	0	0	1
CTC_543	0	0	1
CTC_347	0	0	1
DPC1_EP	0	0	1
DPC1_FL	0	0	1
CTC_125	0	0	1
DPC1_FH	0	0	1
DPC1_EM	0	0	1
CTC_156	0	0	1
CTC_166	0	0	1
CTC_167	0	0	1
DPC1_FF	0	0	1
CTC_172	0	0	1
CTC_176	0	0	1
CTC_177	0	0	1
CTC_217	0	0	1
DPC1_FE	0	0	1
CTC_346	0	0	1
CTC_226	0	0	1
CTC_241	0	0	1
DPC1_EY	0	0	1
DPC1_EW	0	0	1
CTC_162	0	0	1
CTC_256	0	0	1
CTC_471	0	0	1
CTC_465	0	0	1
TPC_CKS	0	0	1
TPC_CKT	0	0	1
TPC_CKV	0	0	1
TPC_CKW	0	0	1
TPC_CKY	0	0	1
TPC_CLA	0	0	1
TPC_CMT	0	0	1
TPC_CWD	0	0	1
TPC_AMR	0	0	1
TPC_AMP	0	0	1
CTC_362	0	0	1
CTC_363	0	0	1
CTC_364	0	0	1
CTC_467	0	0	1
CTC_365	0	0	1
CTC_367	0	0	1
CTC_374	0	0	1
CTC_376	0	0	1
CTC_412	0	0	1
CTC_414	0	0	1
CTC_416	0	0	1
CTC_426	0	0	1
CTC_443	0	0	1
CTC_356	0	0	1
CTC_445	0	0	1
CTC_456	0	0	1
CTC_461	0	0	1
CTC_462	0	0	1
CTC_366	0	0	1
CTC_646	0	0	1
CTC_262	0	0	1
CTC_266	0	0	1
CTC_765	0	0	1
CTC_766	0	0	1
CTC_767	0	0	1
CTC_776	0	0	1
CTC_777	0	0	1
PAAC1_A	0	0	1
CTC_744	0	0	1
CTC_665	0	0	1
CTC_664	0	0	1
CTC_663	0	0	1
DPC1_EH	0	0	1
CTC_561	0	0	1
CTC_563	0	0	1
CTC_764	0	0	1
CTC_564	0	0	1
CTC_571	0	0	1
CTC_613	0	0	1
DPC1_EF	0	0	1
CTC_616	0	0	1
CTC_623	0	0	1
CTC_625	0	0	1
CTC_626	0	0	1
CTC_627	0	0	1
CTC_631	0	0	1
CTC_634	0	0	1
CTC_635	0	0	1
CTC_636	0	0	1
CTC_643	0	0	1
CTC_565	0	0	1
CTC_264	0	0	1
CTC_762	0	0	1
CTC_756	0	0	1
CTC_272	0	0	1
CTC_316	0	0	1
CTC_326	0	0	1
DPC1_YQ	0	0	1
CTC_336	0	0	1
CTC_337	0	0	1
CTC_236	0	0	1
CTC_544	0	0	1
CTC_546	0	0	1
CTC_547	0	0	1
CTC_667	0	0	1
CTC_671	0	0	1
CTC_675	0	0	1
CTC_757	0	0	1
CTC_676	0	0	1
CTC_716	0	0	1
CTC_717	0	0	1
CTC_721	0	0	1
CTC_722	0	0	1
DPC1_ED	0	0	1
CTC_733	0	0	1
CTC_736	0	0	1
CTC_741	0	0	1
CTC_666	0	0	1
CTC_743	0	0	1
CTC_745	0	0	1
CTC_746	0	0	1
CTC_755	0	0	1
CTC_677	0	0	1
DPC1_YT	0	0	1
TPC_AGQ	0	0	1
DPC1_KN	0	0	1
TPC_AAG	0	0	1
TPC_AAH	0	0	1
TPC_AAI	0	0	1
TPC_AAK	0	0	1
TPC_AAL	0	0	1
TPC_AAM	0	0	1
TPC_AAP	0	0	1
TPC_AAQ	0	0	1
QSO1_G1	0	0	1
TPC_AAR	0	0	1
APAAC1_T	0	0	1
APAAC1_R	0	0	1
PAAC1_G	0	0	1
TPC_AAF	0	0	1
PAAC1_H	0	0	1
PAAC1_K	0	0	1
PAAC1_L	0	0	1
PAAC1_M	0	0	1
PAAC1_N	0	0	1
PAAC1_P	0	0	1
PAAC1_Q	0	0	1
PAAC1_R	0	0	1
PAAC1_T	0	0	1
PAAC1_V	0	0	1
PAAC1_W	0	0	1
APAAC1_S	0	0	1
PAAC1_Y	0	0	1
APAAC1_C	0	0	1
PAAC1_I	0	0	1
APAAC1_D	0	0	1
TPC_AAE	0	0	1
TPC_AAC	0	0	1
TPC_AKP	0	0	1
TPC_AKQ	0	0	1
TPC_AKR	0	0	1
TPC_AKS	0	0	1
TPC_AKT	0	0	1
TPC_AKV	0	0	1
TPC_AKW	0	0	1
TPC_AKY	0	0	1
TPC_AFD	0	0	1
PAAC1_E	0	0	1
TPC_AFC	0	0	1
TPC_AEY	0	0	1
APAAC1_W	0	0	1
TPC_AAD	0	0	1
APAAC1_Y	0	0	1
DPC1_DS	0	0	1
DPC1_DM	0	0	1
DPC1_DI	0	0	1
DPC1_DH	0	0	1
QSO1_G_C	0	0	1
QSO1_G_F	0	0	1
QSO1_G_G	0	0	1
QSO1_G_M	0	0	1
QSO1_G_N	0	0	1
QSO1_G_Q	0	0	1
APAAC1_V	0	0	1
QSO1_G_W	0	0	1
TPC_AAA	0	0	1
DPC1_DT	0	0	1
TPC_AKN	0	0	1
APAAC1_E	0	0	1
APAAC1_G	0	0	1
TPC_AEN	0	0	1
TPC_AEP	0	0	1
TPC_AEQ	0	0	1
TPC_AER	0	0	1
TPC_AES	0	0	1
TPC_AET	0	0	1
TPC_AEV	0	0	1
TPC_AEW	0	0	1
TPC_AEG	0	0	1
TPC_ADL	0	0	1
TPC_ADK	0	0	1
TPC_ADI	0	0	1
TPC_AAW	0	0	1
TPC_AEM	0	0	1
TPC_AAY	0	0	1
TPC_ACC	0	0	1
TPC_ACD	0	0	1
TPC_ACE	0	0	1
TPC_ACF	0	0	1
TPC_ACG	0	0	1
TPC_ACH	0	0	1
TPC_ACI	0	0	1
TPC_ACK	0	0	1
TPC_ACL	0	0	1
TPC_ACM	0	0	1
TPC_ACN	0	0	1
TPC_ACP	0	0	1
TPC_ACQ	0	0	1
TPC_ACA	0	0	1
APAAC1_F	0	0	1
TPC_AEL	0	0	1
TPC_AEI	0	0	1
APAAC1_H	0	0	1
APAAC1_I	0	0	1
APAAC1_K	0	0	1
APAAC1_L	0	0	1
APAAC1_M	0	0	1
APAAC1_N	0	0	1
APAAC1_P	0	0	1
APAAC1_Q	0	0	1
APAAC1_A	0	0	1
TPC_AAS	0	0	1
TPC_AAT	0	0	1
TPC_AAV	0	0	1
TPC_ADN	0	0	1
TPC_AEK	0	0	1
TPC_ADP	0	0	1
TPC_ADR	0	0	1
TPC_ADS	0	0	1
TPC_ADT	0	0	1
TPC_ADV	0	0	1
TPC_ADW	0	0	1
TPC_ADY	0	0	1
TPC_AEA	0	0	1
TPC_AEC	0	0	1
TPC_AED	0	0	1
TPC_AEE	0	0	1
TPC_ADM	0	0	1
TPC_AEF	0	0	1
TPC_AEH	0	0	1
TPC_ADQ	0	0	1
TPC_AKM	0	0	1
TPC_AKK	0	0	1
TPC_AKI	0	0	1
TPC_AHT	0	0	1
TPC_AHV	0	0	1
TPC_AHW	0	0	1
TPC_AHY	0	0	1
TPC_AIC	0	0	1
TPC_AID	0	0	1
TPC_AIE	0	0	1
TPC_AIF	0	0	1
TPC_AHM	0	0	1
TPC_AIG	0	0	1
TPC_AGR	0	0	1
TPC_AGP	0	0	1
TPC_AFE	0	0	1
TPC_AHS	0	0	1
TPC_AFF	0	0	1
TPC_AFH	0	0	1
TPC_AFI	0	0	1
TPC_AFK	0	0	1
TPC_AFL	0	0	1
TPC_AFM	0	0	1
TPC_AFN	0	0	1
TPC_AFP	0	0	1
TPC_AFQ	0	0	1
TPC_AFR	0	0	1
TPC_AFS	0	0	1
TPC_CKQ	0	0	1
TPC_AFT	0	0	1
TPC_AFW	0	0	1
TPC_AFG	0	0	1
TPC_AFY	0	0	1
TPC_AHR	0	0	1
TPC_AHP	0	0	1
DPC1_KM	0	0	1
DPC1_IY	0	0	1
RRI_D	0	0	1
RRI_E	0	0	1
DPC1_IW	0	0	1
RRI_H	0	0	1
RRI_I	0	0	1
RRI_K	0	0	1
DPC1_FN	0	0	1
TPC_AMQ	0	0	1
PAAC1_D	0	0	1
PAAC1_F	0	0	1
TPC_AGT	0	0	1
TPC_AHQ	0	0	1
TPC_AGV	0	0	1
TPC_AGY	0	0	1
TPC_AHA	0	0	1
TPC_AHC	0	0	1
TPC_AHD	0	0	1
TPC_AHE	0	0	1
TPC_AHF	0	0	1
TPC_AHG	0	0	1
TPC_AHH	0	0	1
TPC_AHI	0	0	1
TPC_AHK	0	0	1
TPC_AGS	0	0	1
TPC_AHL	0	0	1
TPC_AHN	0	0	1
TPC_AGW	0	0	1
TPC_AGA	0	0	1
TPC_AGC	0	0	1
TPC_AGD	0	0	1
TPC_AMG	0	0	1
TPC_AMH	0	0	1
TPC_AMI	0	0	1
TPC_AMK	0	0	1
TPC_AML	0	0	1
TPC_AMM	0	0	1
TPC_AMN	0	0	1
TPC_ALW	0	0	1
TPC_ALD	0	0	1
TPC_ALC	0	0	1
TPC_ALA	0	0	1
TPC_AIL	0	0	1
TPC_AIM	0	0	1
TPC_AMF	0	0	1
TPC_AIN	0	0	1
TPC_AIQ	0	0	1
TPC_AIR	0	0	1
TPC_AIS	0	0	1
TPC_AIT	0	0	1
TPC_AIV	0	0	1
TPC_AIW	0	0	1
TPC_AIY	0	0	1
TPC_AKA	0	0	1
TPC_AKC	0	0	1
TPC_AKD	0	0	1
TPC_AKE	0	0	1
TPC_AKG	0	0	1
TPC_AKH	0	0	1
TPC_AIP	0	0	1
TPC_AME	0	0	1
TPC_AMD	0	0	1
TPC_AMC	0	0	1
TPC_AGE	0	0	1
TPC_AGF	0	0	1
TPC_AGG	0	0	1
TPC_AGH	0	0	1
TPC_AGI	0	0	1
TPC_AGL	0	0	1
TPC_AGM	0	0	1
TPC_AGN	0	0	1
TPC_AFV	0	0	1
TPC_AIH	0	0	1
TPC_AII	0	0	1
TPC_AIK	0	0	1
TPC_ALF	0	0	1
TPC_ALG	0	0	1
TPC_ALH	0	0	1
TPC_ALI	0	0	1
TPC_ALK	0	0	1
TPC_ALL	0	0	1
TPC_ALM	0	0	1
TPC_ALN	0	0	1
TPC_ALP	0	0	1
TPC_ALQ	0	0	1
TPC_ALR	0	0	1
TPC_ALS	0	0	1
TPC_ALT	0	0	1
TPC_ALE	0	0	1
TPC_ALV	0	0	1
TPC_ALY	0	0	1
TPC_AMA	0	0	1
DPC1_YW	0	0	1
TPC_CKP	0	0	1
TPC_APK	0	0	1
TPC_CKL	0	0	1
TPC_AQP	0	0	1
TPC_AQQ	0	0	1
TPC_AQR	0	0	1
TPC_AQS	0	0	1
TPC_AQD	0	0	1
TPC_AQT	0	0	1
TPC_APH	0	0	1
TPC_APF	0	0	1
TPC_AMT	0	0	1
TPC_AMV	0	0	1
TPC_AMW	0	0	1
TPC_AMY	0	0	1
TPC_ANA	0	0	1
TPC_AQN	0	0	1
TPC_ANC	0	0	1
TPC_ANE	0	0	1
TPC_ANF	0	0	1
TPC_ANG	0	0	1
TPC_ANH	0	0	1
TPC_ANI	0	0	1
TPC_ANK	0	0	1
TPC_APG	0	0	1
TPC_ANL	0	0	1
TPC_ANN	0	0	1
TPC_ANP	0	0	1
TPC_ANQ	0	0	1
TPC_ANR	0	0	1
TPC_ANS	0	0	1
TPC_AND	0	0	1
TPC_ANT	0	0	1
TPC_AQM	0	0	1
TPC_AQK	0	0	1
TPC_CCW	0	0	1
TPC_CCY	0	0	1
TPC_CDA	0	0	1
TPC_CDC	0	0	1
TPC_AVF	0	0	1
TPC_CER	0	0	1
TPC_AVE	0	0	1
TPC_AVC	0	0	1
TPC_ACR	0	0	1
TPC_APL	0	0	1
TPC_APM	0	0	1
TPC_APN	0	0	1
TPC_APP	0	0	1
TPC_AQL	0	0	1
TPC_APQ	0	0	1
TPC_APS	0	0	1
TPC_APT	0	0	1
TPC_APV	0	0	1
TPC_APW	0	0	1
TPC_APY	0	0	1
TPC_AQA	0	0	1
TPC_API	0	0	1
TPC_AQC	0	0	1
TPC_AQE	0	0	1
TPC_AQF	0	0	1
TPC_AQG	0	0	1
TPC_AQH	0	0	1
TPC_AQI	0	0	1
TPC_APR	0	0	1
TPC_CCV	0	0	1
TPC_ANV	0	0	1
TPC_ANY	0	0	1
TPC_ATV	0	0	1
TPC_ATW	0	0	1
TPC_ATY	0	0	1
TPC_AVA	0	0	1
TPC_ATI	0	0	1
TPC_ASN	0	0	1
TPC_ASM	0	0	1
TPC_ASL	0	0	1
TPC_ARA	0	0	1
TPC_ARC	0	0	1
TPC_ARD	0	0	1
TPC_ARE	0	0	1
TPC_ARF	0	0	1
TPC_ATT	0	0	1
TPC_ARG	0	0	1
TPC_ARI	0	0	1
TPC_ARK	0	0	1
TPC_ARL	0	0	1
TPC_ARM	0	0	1
TPC_ARN	0	0	1
TPC_ARP	0	0	1
TPC_ARQ	0	0	1
TPC_ARR	0	0	1
TPC_ARS	0	0	1
TPC_ART	0	0	1
TPC_ARV	0	0	1
TPC_ARW	0	0	1
TPC_ARY	0	0	1
TPC_ARH	0	0	1
TPC_ANW	0	0	1
TPC_ATS	0	0	1
TPC_ATQ	0	0	1
TPC_APA	0	0	1
TPC_APC	0	0	1
TPC_APD	0	0	1
TPC_APE	0	0	1
TPC_ANM	0	0	1
TPC_AQV	0	0	1
TPC_AQW	0	0	1
TPC_AQY	0	0	1
TPC_ASQ	0	0	1
TPC_ASR	0	0	1
TPC_ASS	0	0	1
TPC_AST	0	0	1
TPC_ASV	0	0	1
TPC_ATR	0	0	1
TPC_ASW	0	0	1
TPC_ATA	0	0	1
TPC_ATC	0	0	1
TPC_ATD	0	0	1
TPC_ATE	0	0	1
TPC_ATF	0	0	1
TPC_ATG	0	0	1
TPC_ASP	0	0	1
TPC_ATH	0	0	1
TPC_ATK	0	0	1
TPC_ATL	0	0	1
TPC_ATM	0	0	1
TPC_ATN	0	0	1
TPC_ATP	0	0	1
TPC_ASY	0	0	1
TPC_CCT	0	0	1
TPC_CCQ	0	0	1
TPC_CCP	0	0	1
TPC_CAC	0	0	1
TPC_CAD	0	0	1
TPC_CAE	0	0	1
TPC_CAF	0	0	1
TPC_AYN	0	0	1
TPC_CAH	0	0	1
TPC_AWS	0	0	1
TPC_AWQ	0	0	1
TPC_AVG	0	0	1
TPC_AVH	0	0	1
TPC_AVI	0	0	1
TPC_AVK	0	0	1
TPC_AVL	0	0	1
TPC_CAA	0	0	1
TPC_AVM	0	0	1
TPC_AVP	0	0	1
TPC_AVQ	0	0	1
TPC_AVR	0	0	1
TPC_AVS	0	0	1
TPC_AVT	0	0	1
TPC_AVV	0	0	1
TPC_AWR	0	0	1
TPC_AVW	0	0	1
TPC_AWA	0	0	1
TPC_AWC	0	0	1
TPC_AWD	0	0	1
TPC_AWE	0	0	1
TPC_AWF	0	0	1
TPC_AVN	0	0	1
TPC_AWG	0	0	1
TPC_AYY	0	0	1
TPC_AYV	0	0	1
TPC_KAF	0	0	1
TPC_KAG	0	0	1
TPC_KAH	0	0	1
TPC_KAI	0	0	1
TPC_KDD	0	0	1
TPC_LRP	0	0	1
TPC_FMC	0	0	1
TPC_FLY	0	0	1
TPC_AWV	0	0	1
TPC_AWW	0	0	1
TPC_AWY	0	0	1
TPC_AYA	0	0	1
TPC_AYC	0	0	1
TPC_AYW	0	0	1
TPC_AYD	0	0	1
TPC_AYF	0	0	1
TPC_AYG	0	0	1
TPC_AYH	0	0	1
TPC_AYI	0	0	1
TPC_AYK	0	0	1
TPC_AYL	0	0	1
TPC_AWT	0	0	1
TPC_AYM	0	0	1
TPC_AYP	0	0	1
TPC_AYQ	0	0	1
TPC_AYR	0	0	1
TPC_AYS	0	0	1
TPC_AYT	0	0	1
TPC_AYE	0	0	1
TPC_AWH	0	0	1
TPC_AWI	0	0	1
TPC_AWK	0	0	1
TPC_CEN	0	0	1
TPC_CEP	0	0	1
TPC_CEQ	0	0	1
TPC_CEA	0	0	1
TPC_CDF	0	0	1
TPC_CDE	0	0	1
TPC_CDD	0	0	1
TPC_CAM	0	0	1
TPC_CAN	0	0	1
TPC_CAP	0	0	1
TPC_CAQ	0	0	1
TPC_CAR	0	0	1
TPC_CAS	0	0	1
TPC_CEM	0	0	1
TPC_CAT	0	0	1
TPC_CAW	0	0	1
TPC_CAY	0	0	1
TPC_CCA	0	0	1
TPC_CCC	0	0	1
TPC_CCD	0	0	1
TPC_CCE	0	0	1
TPC_CCF	0	0	1
TPC_CCG	0	0	1
TPC_CCH	0	0	1
TPC_CCI	0	0	1
TPC_CCL	0	0	1
TPC_CCM	0	0	1
TPC_CCN	0	0	1
TPC_CAV	0	0	1
TPC_CEL	0	0	1
TPC_CEK	0	0	1
TPC_CEI	0	0	1
TPC_AWL	0	0	1
TPC_AWM	0	0	1
TPC_AWN	0	0	1
TPC_AWP	0	0	1
TPC_AVY	0	0	1
TPC_CAI	0	0	1
TPC_CAK	0	0	1
TPC_CAL	0	0	1
TPC_CDH	0	0	1
TPC_CDI	0	0	1
TPC_CDK	0	0	1
TPC_CDL	0	0	1
TPC_CDM	0	0	1
TPC_CDN	0	0	1
TPC_CDP	0	0	1
TPC_CDQ	0	0	1
TPC_CDR	0	0	1
TPC_CDS	0	0	1
TPC_CDT	0	0	1
TPC_CDV	0	0	1
TPC_CDW	0	0	1
TPC_CDG	0	0	1
TPC_CDY	0	0	1
TPC_CEC	0	0	1
TPC_CED	0	0	1
TPC_CEE	0	0	1
TPC_CEF	0	0	1
TPC_CEG	0	0	1
TPC_CEH	0	0	1
TPC_ASA	0	0	1
TPC_CKM	0	0	1
TPC_ASC	0	0	1
TPC_ASE	0	0	1
TPC_CHW	0	0	1
TPC_CHY	0	0	1
TPC_CID	0	0	1
TPC_CIE	0	0	1
TPC_CIF	0	0	1
TPC_CHL	0	0	1
TPC_CIG	0	0	1
TPC_CGP	0	0	1
TPC_CGM	0	0	1
TPC_CEY	0	0	1
TPC_CFA	0	0	1
TPC_CFC	0	0	1
TPC_CFD	0	0	1
TPC_CHV	0	0	1
TPC_CFE	0	0	1
TPC_CFH	0	0	1
TPC_CFI	0	0	1
TPC_CFK	0	0	1
TPC_CFL	0	0	1
TPC_CFM	0	0	1
TPC_CFN	0	0	1
TPC_CFP	0	0	1
TPC_CGN	0	0	1
TPC_CFQ	0	0	1
TPC_CFS	0	0	1
TPC_CFT	0	0	1
TPC_CFV	0	0	1
TPC_CFW	0	0	1
TPC_CFF	0	0	1
TPC_CFY	0	0	1
TPC_CHT	0	0	1
TPC_CHR	0	0	1
TPC_CSY	0	0	1
TPC_CTA	0	0	1
TPC_CTC	0	0	1
TPC_CTD	0	0	1
TPC_CTE	0	0	1
TPC_CMW	0	0	1
TPC_CEV	0	0	1
TPC_CMV	0	0	1
TPC_CMS	0	0	1
TPC_CGR	0	0	1
TPC_CGT	0	0	1
TPC_CGV	0	0	1
TPC_CGW	0	0	1
TPC_CHS	0	0	1
TPC_CGY	0	0	1
TPC_CHC	0	0	1
TPC_CHD	0	0	1
TPC_CHE	0	0	1
TPC_CHF	0	0	1
TPC_CHG	0	0	1
TPC_CHH	0	0	1
TPC_CHI	0	0	1
TPC_CGQ	0	0	1
TPC_CHK	0	0	1
TPC_CHM	0	0	1
TPC_CHN	0	0	1
TPC_CHP	0	0	1
TPC_CHQ	0	0	1
TPC_CHA	0	0	1
TPC_CSW	0	0	1
TPC_CGA	0	0	1
TPC_CGD	0	0	1
TPC_CMM	0	0	1
TPC_CMN	0	0	1
TPC_CMP	0	0	1
TPC_CMQ	0	0	1
TPC_CMR	0	0	1
TPC_CMC	0	0	1
TPC_CLF	0	0	1
TPC_CLE	0	0	1
TPC_CLD	0	0	1
TPC_CIL	0	0	1
TPC_CIM	0	0	1
TPC_CIN	0	0	1
TPC_CIP	0	0	1
TPC_CML	0	0	1
TPC_CIQ	0	0	1
TPC_CIS	0	0	1
TPC_CIT	0	0	1
TPC_CIV	0	0	1
TPC_CIW	0	0	1
TPC_CIY	0	0	1
TPC_CKA	0	0	1
TPC_CKC	0	0	1
TPC_CKD	0	0	1
TPC_CKE	0	0	1
TPC_CKF	0	0	1
TPC_CKH	0	0	1
TPC_CKI	0	0	1
TPC_CKK	0	0	1
TPC_CIR	0	0	1
TPC_CGC	0	0	1
TPC_CMK	0	0	1
TPC_CMH	0	0	1
TPC_CGF	0	0	1
TPC_CGG	0	0	1
TPC_CGH	0	0	1
TPC_CGI	0	0	1
TPC_CGL	0	0	1
TPC_CFR	0	0	1
TPC_CIH	0	0	1
TPC_CII	0	0	1
TPC_CIK	0	0	1
TPC_CLH	0	0	1
TPC_CLI	0	0	1
TPC_CLK	0	0	1
TPC_CLL	0	0	1
TPC_CMI	0	0	1
TPC_CLM	0	0	1
TPC_CLP	0	0	1
TPC_CLQ	0	0	1
TPC_CLR	0	0	1
TPC_CLS	0	0	1
TPC_CLV	0	0	1
TPC_CLW	0	0	1
TPC_CLY	0	0	1
TPC_CLG	0	0	1
TPC_CMA	0	0	1
TPC_CMD	0	0	1
TPC_CME	0	0	1
TPC_CMF	0	0	1
TPC_CMG	0	0	1
TPC_CLN	0	0	1
TPC_CSV	0	0	1
TPC_CST	0	0	1
TPC_CSS	0	0	1
TPC_CQV	0	0	1
TPC_CQW	0	0	1
TPC_CQY	0	0	1
TPC_CRC	0	0	1
TPC_CRD	0	0	1
TPC_CQK	0	0	1
TPC_CRE	0	0	1
TPC_CPP	0	0	1
TPC_CPM	0	0	1
TPC_CMY	0	0	1
TPC_CNC	0	0	1
TPC_CND	0	0	1
TPC_CNE	0	0	1
TPC_CQT	0	0	1
TPC_CNF	0	0	1
TPC_CNH	0	0	1
TPC_CNI	0	0	1
TPC_CNK	0	0	1
TPC_CNL	0	0	1
TPC_CNM	0	0	1
TPC_CNN	0	0	1
TPC_CNP	0	0	1
TPC_CPN	0	0	1
TPC_CNQ	0	0	1
TPC_CNS	0	0	1
TPC_CNV	0	0	1
TPC_CNW	0	0	1
TPC_CNY	0	0	1
TPC_CNG	0	0	1
TPC_CPA	0	0	1
TPC_CQS	0	0	1
TPC_CQQ	0	0	1
TPC_ASF	0	0	1
TPC_ASG	0	0	1
TPC_ASH	0	0	1
TPC_ASI	0	0	1
TPC_ASK	0	0	1
TPC_AVD	0	0	1
TPC_AMS	0	0	1
TPC_CES	0	0	1
TPC_CEW	0	0	1
TPC_CPR	0	0	1
TPC_CPS	0	0	1
TPC_CPT	0	0	1
TPC_CPV	0	0	1
TPC_CQR	0	0	1
TPC_CPW	0	0	1
TPC_CQA	0	0	1
TPC_CQC	0	0	1
TPC_CQD	0	0	1
TPC_CQE	0	0	1
TPC_CQF	0	0	1
TPC_CQG	0	0	1
TPC_CQH	0	0	1
TPC_CPQ	0	0	1
TPC_CQI	0	0	1
TPC_CQL	0	0	1
TPC_CQM	0	0	1
TPC_CQN	0	0	1
TPC_CQP	0	0	1
TPC_CPY	0	0	1
TPC_CPC	0	0	1
TPC_CPD	0	0	1
TPC_CPE	0	0	1
TPC_CVT	0	0	1
TPC_CVV	0	0	1
TPC_CVY	0	0	1
TPC_CWA	0	0	1
TPC_CVG	0	0	1
TPC_CTH	0	0	1
TPC_CTG	0	0	1
TPC_CTF	0	0	1
TPC_CRL	0	0	1
TPC_CRM	0	0	1
TPC_CRN	0	0	1
TPC_CRP	0	0	1
TPC_CRQ	0	0	1
TPC_CVS	0	0	1
TPC_CRV	0	0	1
TPC_CRY	0	0	1
TPC_CSA	0	0	1
TPC_CSC	0	0	1
TPC_CSD	0	0	1
TPC_CSE	0	0	1
TPC_CSF	0	0	1
TPC_CSH	0	0	1
TPC_CSI	0	0	1
TPC_CSL	0	0	1
TPC_CSM	0	0	1
TPC_CSN	0	0	1
TPC_CSP	0	0	1
TPC_CSQ	0	0	1
TPC_CRW	0	0	1
TPC_CVR	0	0	1
TPC_CVQ	0	0	1
TPC_CVN	0	0	1
TPC_CPF	0	0	1
TPC_CPH	0	0	1
TPC_CPI	0	0	1
TPC_CPK	0	0	1
TPC_CPL	0	0	1
TPC_CNR	0	0	1
TPC_CRF	0	0	1
TPC_CRH	0	0	1
TPC_CRI	0	0	1
TPC_CTK	0	0	1
TPC_CTL	0	0	1
TPC_CTM	0	0	1
TPC_CTN	0	0	1
TPC_CTP	0	0	1
TPC_CTQ	0	0	1
TPC_CTS	0	0	1
TPC_CTT	0	0	1
TPC_CTV	0	0	1
TPC_CTW	0	0	1
TPC_CTY	0	0	1
TPC_CVA	0	0	1
TPC_CVD	0	0	1
TPC_CTI	0	0	1
TPC_CVE	0	0	1
TPC_CVH	0	0	1
TPC_CVI	0	0	1
TPC_CVK	0	0	1
TPC_CVL	0	0	1
TPC_CVM	0	0	1
TPC_ASD	0	0	1
TPC_ACS	0	0	1
TPC_FID	0	0	1
TPC_ACV	0	0	1
TPC_DAV	0	0	1
TPC_DAW	0	0	1
TPC_DAY	0	0	1
TPC_DCA	0	0	1
TPC_DCC	0	0	1
TPC_DCD	0	0	1
TPC_DCE	0	0	1
TPC_DCF	0	0	1
TPC_DCG	0	0	1
TPC_DCH	0	0	1
TPC_DCI	0	0	1
TPC_DCK	0	0	1
TPC_DAS	0	0	1
TPC_DAT	0	0	1
TPC_DCL	0	0	1
TPC_CYV	0	0	1
TPC_CWH	0	0	1
TPC_CWI	0	0	1
TPC_CWK	0	0	1
TPC_CWL	0	0	1
TPC_CWM	0	0	1
TPC_CWN	0	0	1
TPC_CWP	0	0	1
TPC_CWQ	0	0	1
TPC_CWR	0	0	1
TPC_CWS	0	0	1
TPC_CWT	0	0	1
TPC_CWV	0	0	1
TPC_CYY	0	0	1
TPC_CWW	0	0	1
TPC_DAR	0	0	1
TPC_DAQ	0	0	1
TPC_DKY	0	0	1
TPC_DLA	0	0	1
TPC_DLC	0	0	1
TPC_DLD	0	0	1
TPC_DLE	0	0	1
TPC_DLF	0	0	1
TPC_DLG	0	0	1
TPC_DLH	0	0	1
TPC_DLI	0	0	1
TPC_DLK	0	0	1
TPC_DLL	0	0	1
TPC_DLM	0	0	1
TPC_DFV	0	0	1
TPC_DAA	0	0	1
TPC_DNE	0	0	1
TPC_DFR	0	0	1
TPC_DAC	0	0	1
TPC_DAD	0	0	1
TPC_DAE	0	0	1
TPC_DAF	0	0	1
TPC_DAG	0	0	1
TPC_DAH	0	0	1
TPC_DAI	0	0	1
TPC_DAK	0	0	1
TPC_DAL	0	0	1
TPC_DAM	0	0	1
TPC_DAN	0	0	1
TPC_DAP	0	0	1
TPC_DFT	0	0	1
TPC_DKW	0	0	1
TPC_CYW	0	0	1
TPC_CYD	0	0	1
TPC_DFD	0	0	1
TPC_DFE	0	0	1
TPC_DFF	0	0	1
TPC_DFG	0	0	1
TPC_DFH	0	0	1
TPC_DFI	0	0	1
TPC_DFK	0	0	1
TPC_DFL	0	0	1
TPC_DFM	0	0	1
TPC_DFN	0	0	1
TPC_DFP	0	0	1
TPC_DFQ	0	0	1
TPC_DFA	0	0	1
TPC_DFC	0	0	1
TPC_DEF	0	0	1
TPC_DED	0	0	1
TPC_DCQ	0	0	1
TPC_DCR	0	0	1
TPC_DCS	0	0	1
TPC_DCT	0	0	1
TPC_DCV	0	0	1
TPC_DCW	0	0	1
TPC_DCY	0	0	1
TPC_DDA	0	0	1
TPC_DDC	0	0	1
TPC_DDD	0	0	1
TPC_DDE	0	0	1
TPC_DDF	0	0	1
TPC_DEE	0	0	1
TPC_CWY	0	0	1
TPC_DEY	0	0	1
TPC_DEW	0	0	1
TPC_CYE	0	0	1
TPC_CYF	0	0	1
TPC_CYG	0	0	1
TPC_CYH	0	0	1
TPC_CYI	0	0	1
TPC_CYK	0	0	1
TPC_CYL	0	0	1
TPC_CYM	0	0	1
TPC_CYP	0	0	1
TPC_CYQ	0	0	1
TPC_CYS	0	0	1
TPC_CYT	0	0	1
TPC_CYA	0	0	1
TPC_DEG	0	0	1
TPC_DCM	0	0	1
TPC_DCP	0	0	1
TPC_DEH	0	0	1
TPC_DEI	0	0	1
TPC_DEK	0	0	1
TPC_DEL	0	0	1
TPC_DEM	0	0	1
TPC_DEN	0	0	1
TPC_DEP	0	0	1
TPC_DEQ	0	0	1
TPC_DER	0	0	1
TPC_DES	0	0	1
TPC_DET	0	0	1
TPC_DEV	0	0	1
TPC_DCN	0	0	1
TPC_DDG	0	0	1
TPC_DKV	0	0	1
TPC_DKS	0	0	1
TPC_DII	0	0	1
TPC_DIK	0	0	1
TPC_DIL	0	0	1
TPC_DIM	0	0	1
TPC_DIN	0	0	1
TPC_DIP	0	0	1
TPC_DIQ	0	0	1
TPC_DIR	0	0	1
TPC_DIS	0	0	1
TPC_DIT	0	0	1
TPC_DIV	0	0	1
TPC_DIF	0	0	1
TPC_DIW	0	0	1
TPC_DIH	0	0	1
TPC_DHK	0	0	1
TPC_DFW	0	0	1
TPC_DFY	0	0	1
TPC_DGA	0	0	1
TPC_DGC	0	0	1
TPC_DGD	0	0	1
TPC_DGE	0	0	1
TPC_DGF	0	0	1
TPC_DGG	0	0	1
TPC_DGH	0	0	1
TPC_DGI	0	0	1
TPC_DGK	0	0	1
TPC_DGL	0	0	1
TPC_DGM	0	0	1
TPC_DHH	0	0	1
TPC_DHI	0	0	1
TPC_DIG	0	0	1
TPC_DHL	0	0	1
TPC_FCH	0	0	1
TPC_FCI	0	0	1
TPC_FCK	0	0	1
TPC_FCL	0	0	1
TPC_FCM	0	0	1
TPC_FCN	0	0	1
TPC_FCP	0	0	1
TPC_FCQ	0	0	1
TPC_FCR	0	0	1
TPC_FCS	0	0	1
TPC_FCT	0	0	1
TPC_FEM	0	0	1
TPC_CWF	0	0	1
TPC_DIE	0	0	1
TPC_EFE	0	0	1
TPC_DHM	0	0	1
TPC_DHN	0	0	1
TPC_DHP	0	0	1
TPC_DHQ	0	0	1
TPC_DHR	0	0	1
TPC_DHS	0	0	1
TPC_DHT	0	0	1
TPC_DHV	0	0	1
TPC_DHW	0	0	1
TPC_DHY	0	0	1
TPC_DIA	0	0	1
TPC_DIC	0	0	1
TPC_DID	0	0	1
TPC_EFC	0	0	1
TPC_DKT	0	0	1
TPC_DGN	0	0	1
TPC_DGR	0	0	1
TPC_DMP	0	0	1
TPC_DMQ	0	0	1
TPC_DMR	0	0	1
TPC_DMS	0	0	1
TPC_DMT	0	0	1
TPC_DMV	0	0	1
TPC_DMW	0	0	1
TPC_DMY	0	0	1
TPC_DNA	0	0	1
TPC_DNC	0	0	1
TPC_DND	0	0	1
TPC_DML	0	0	1
TPC_DLQ	0	0	1
TPC_DMN	0	0	1
TPC_DLP	0	0	1
TPC_DKD	0	0	1
TPC_DKE	0	0	1
TPC_DKF	0	0	1
TPC_DKG	0	0	1
TPC_DKH	0	0	1
TPC_DKI	0	0	1
TPC_DKK	0	0	1
TPC_DKL	0	0	1
TPC_DKM	0	0	1
TPC_DKN	0	0	1
TPC_DKP	0	0	1
TPC_DKQ	0	0	1
TPC_DKR	0	0	1
TPC_DLN	0	0	1
TPC_DGQ	0	0	1
[truncated: 6,968 more rows]

## Sheet: Table 2 (Selected ranked featu)
feature	importance	normalized_importance	cumulative_importance
AAC_C	151.8	0.0457119	0.0457119
SOC1_G1	144.6	0.0435437	0.0892556
CeTD_SA1	123.7	0.0372501	0.126506
DDR_K	109.7	0.0330342	0.15954
PAAC1_E	107.6	0.0324018	0.191942
CeTD_VW1	104	0.0313178	0.223259
DDR_T	100.8	0.0303541	0.253614
CeTD_HB3	97.8	0.0294507	0.283064
DDR_C	96.4	0.0290291	0.312093
CeTD_CH1	90.5	0.0272525	0.339346
PAAC1_N	88.1	0.0265298	0.365876
CeTD_HB1	86.8	0.0261383	0.392014
CeTD_SS1	85.2	0.0256565	0.41767
DDR_R	78.8	0.0237292	0.4414
DDR_G	76.8	0.023127	0.464527
BTC_T	75.4	0.0227054	0.487232
PAAC1_T	73.1	0.0220128	0.509245
DDR_L	69.6	0.0209588	0.530204
CeTD_PZ3	65.5	0.0197242	0.549928
CeTD_CH2	63.7	0.0191821	0.56911
DDR_D	62.2	0.0187304	0.58784
BTC_D	61.1	0.0183992	0.606239
AAC_K	60.9	0.018339	0.624578
BTC_H	60.7	0.0182787	0.642857
DDR_S	58	0.0174657	0.660323
DDR_A	58	0.0174657	0.677788
DDR_N	54.4	0.0163816	0.69417
AAC_I	54.1	0.0162913	0.710461
AAC_W	51.4	0.0154782	0.72594
DPC1_GC	49.5	0.014906	0.740846
AAC_H	47.3	0.0142436	0.755089
CeTD_PO1	45.7	0.0137617	0.768851
DDR_I	45.4	0.0136714	0.782522
AAC_V	43.9	0.0132197	0.795742
DDR_Q	40.3	0.0121356	0.807878
DPC1_TC	38.5	0.0115936	0.819471
DDR_V	37.8	0.0113828	0.830854
BTC_S	31.3	0.00942544	0.840279
DDR_W	30.8	0.00927487	0.849554
DPC1_SG	28.8	0.00867261	0.858227
DPC1_GG	27.6	0.00831125	0.866538
DDR_H	27.1	0.00816068	0.874699
DPC1_SR	26.4	0.00794989	0.882649
DPC1_SI	24.6	0.00740785	0.890057
DDR_M	24.4	0.00734763	0.897404
DPC1_CV	23.5	0.00707661	0.904481
DPC1_CL	22.5	0.00677548	0.911256
DPC1_KI	21.7	0.00653457	0.917791
DPC1_AG	20.4	0.0061431	0.923934
DPC1_CR	20.4	0.0061431	0.930077
DPC1_FR	18.9	0.0056914	0.935768
DPC1_KR	15.3	0.00460732	0.940376
DPC1_CK	14.4	0.0043363	0.944712
DPC1_AS	13.8	0.00415563	0.948868
DPC1_SC	13.7	0.00412551	0.952993
DPC1_PP	13.4	0.00403517	0.957028
DPC1_ES	13.3	0.00400506	0.961033
DPC1_RP	10.9	0.00328234	0.964316
DPC1_PS	10.8	0.00325223	0.967568
TPC_GTC	9.8	0.0029511	0.970519
DPC1_ND	9.2	0.00277042	0.97329
DPC1_YN	8.2	0.00246928	0.975759
TPC_NGG	8.2	0.00246928	0.978228
DPC1_GP	8.1	0.00243917	0.980667
DPC1_HC	7.9	0.00237894	0.983046
DPC1_RS	7.8	0.00234883	0.985395
DPC1_AD	6.1	0.00183691	0.987232
DPC1_VL	5.8	0.00174657	0.988979
TPC_GNG	4.9	0.00147555	0.990454
DPC1_CT	4.8	0.00144543	0.9919
DPC1_GA	4.3	0.00129487	0.993194
DPC1_GR	3.9	0.00117442	0.994369
TPC_CCK	3.7	0.00111419	0.995483
DPC1_TF	3.4	0.00102385	0.996507
DPC1_AC	3.2	0.000963623	0.99747
DPC1_PR	3	0.000903397	0.998374
DPC1_AF	1.7	0.000511925	0.998886
DPC1_IK	1.4	0.000421585	0.999307
DPC1_RF	0.8	0.000240906	0.999548
PAAC1_C	0.6	0.000180679	0.999729
DPC1_DL	0.4	0.000120453	0.999849
DPC1_EE	0.3	9.03e-05	0.99994
PAAC1_K	0.2	6.02e-05	1
TPC_CNC	0	0	1
TPC_CTP	0	0	1
APAAC1_T	0	0	1
APAAC1_N	0	0	1
APAAC1_K	0	0	1
TPC_RVC	0	0	1
APAAC1_I	0	0	1
APAAC1_E	0	0	1
APAAC1_C	0	0	1
PAAC1_I	0	0	1

## Sheet: Table 3 (Performance)
TOP5
RandomForest										RandomForest
Threshold	TP	FP	TN	FN	sens	spec	FPR	acc	auroc	mcc	Threshold	TP	FP	TN	FN	sens	spec	FPR	acc	auroc	mcc
0	829	828	0	0	100	0	100	50.0302	0.965285	0	0	207	207	0	0	100	0	100	50	0.965565	0
0.1	814	262	566	15	98.1906	68.3575	31.6425	83.283	0.965285	0.697323	0.1	206	69	138	1	99.5169	66.6667	33.3333	83.0918	0.965565	0.700724
0.2	802	173	655	27	96.7431	79.1063	20.8937	87.93	0.965285	0.770637	0.2	200	48	159	7	96.6184	76.8116	23.1884	86.715	0.965565	0.749141
0.3	791	138	690	38	95.4162	83.3333	16.6667	89.3784	0.965285	0.793353	0.3	196	33	174	11	94.686	84.058	15.942	89.372	0.965565	0.791925
0.4	782	110	718	47	94.3305	86.715	13.285	90.525	0.965285	0.812846	0.4	194	26	181	13	93.7198	87.4396	12.5604	90.5797	0.965565	0.813199
0.5	766	75	753	63	92.4005	90.942	9.05797	91.6717	0.965285	0.83352	0.5	193	21	186	14	93.2367	89.8551	10.1449	91.5459	0.965565	0.831393
0.6	737	53	775	92	88.9023	93.599	6.40097	91.2492	0.965285	0.825905	0.6	185	15	192	22	89.372	92.7536	7.24638	91.0628	0.965565	0.821726
0.7	708	40	788	121	85.4041	95.1691	4.83092	90.2836	0.965285	0.809562	0.7	176	12	195	31	85.0242	94.2029	5.7971	89.6135	0.965565	0.795629
0.8	656	31	797	173	79.1315	96.256	3.74396	87.6886	0.965285	0.765117	0.8	164	8	199	43	79.2271	96.1353	3.86473	87.6812	0.965565	0.764632
0.9	557	19	809	272	67.1894	97.7053	2.29469	82.4381	0.965285	0.681361	0.9	139	6	201	68	67.1498	97.1014	2.89855	82.1256	0.965565	0.673429
TOP10
ETREES											ETREES
Threshold	TP	FP	TN	FN	sens	spec	FPR	acc	auroc	mcc	Threshold	TP	FP	TN	FN	sens	spec	FPR	acc	auroc	mcc
0	829	828	0	0	100	0	100	50.0302	0.978905	0	0	207	207	0	0	100	0	100	50	0.976942	0
0.1	824	260	568	5	99.3969	68.599	31.401	84.0072	0.978905	0.714798	0.1	206	70	137	1	99.5169	66.1836	33.8164	82.8502	0.976942	0.696859
0.2	814	179	649	15	98.1906	78.3816	21.6184	88.2921	0.978905	0.781277	0.2	205	49	158	2	99.0338	76.3285	23.6715	87.6812	0.976942	0.773834
0.3	798	116	712	31	96.2606	85.9903	14.0097	91.1285	0.978905	0.826924	0.3	201	26	181	6	97.1014	87.4396	12.5604	92.2705	0.976942	0.849384
0.4	784	83	745	45	94.5718	89.9758	10.0242	92.2752	0.978905	0.84639	0.4	197	19	188	10	95.1691	90.8213	9.17874	92.9952	0.976942	0.860717
0.5	775	63	765	54	93.4861	92.3913	7.6087	92.939	0.978905	0.858831	0.5	193	17	190	14	93.2367	91.7874	8.21256	92.5121	0.976942	0.850331
0.6	764	45	783	65	92.1592	94.5652	5.43478	93.3615	0.978905	0.867485	0.6	190	11	196	17	91.7874	94.686	5.31401	93.2367	0.976942	0.865098
0.7	732	31	797	97	88.2992	96.256	3.74396	92.2752	0.978905	0.848207	0.7	186	10	197	21	89.8551	95.1691	4.83092	92.5121	0.976942	0.851445
0.8	686	22	806	143	82.7503	97.343	2.657	90.0422	0.978905	0.809541	0.8	177	6	201	30	85.5072	97.1014	2.89855	91.3043	0.976942	0.831696
0.9	589	9	819	240	71.0495	98.913	1.08696	84.9728	0.978905	0.728382	0.9	148	4	203	59	71.4976	98.0676	1.93237	84.7826	0.976942	0.721589
TOP20
ETREES											ETREES
Threshold	TP	FP	TN	FN	sens	spec	FPR	acc	auroc	mcc	Threshold	TP	FP	TN	FN	sens	spec	FPR	acc	auroc	mcc
0	829	828	0	0	100	0	100	50.0302	0.981993	0	0	207	207	0	0	100	0	100	50	0.975554	0
0.1	827	274	554	2	99.7587	66.9082	33.0918	83.3434	0.981993	0.705947	0.1	207	72	135	0	100	65.2174	34.7826	82.6087	0.975554	0.695608
0.2	815	181	647	14	98.3112	78.1401	21.8599	88.2317	0.981993	0.780633	0.2	205	48	159	2	99.0338	76.8116	23.1884	87.9227	0.975554	0.777905
0.3	800	101	727	29	96.5018	87.8019	12.1981	92.1545	0.981993	0.846284	0.3	200	31	176	7	96.6184	85.0242	14.9758	90.8213	0.975554	0.821968
0.4	784	71	757	45	94.5718	91.4251	8.57488	92.9994	0.981993	0.860409	0.4	196	26	181	11	94.686	87.4396	12.5604	91.0628	0.975554	0.823421
0.5	773	49	779	56	93.2449	94.0821	5.91787	93.6632	0.981993	0.873297	0.5	194	18	189	13	93.7198	91.3043	8.69565	92.5121	0.975554	0.85049
0.6	760	39	789	69	91.6767	95.2899	4.71014	93.4822	0.981993	0.870217	0.6	193	13	194	14	93.2367	93.7198	6.28019	93.4783	0.975554	0.869575
0.7	744	28	800	85	89.7467	96.6184	3.38164	93.1804	0.981993	0.865666	0.7	187	9	198	20	90.3382	95.6522	4.34783	92.9952	0.975554	0.86112
0.8	707	18	810	122	85.2835	97.8261	2.17391	91.551	0.981993	0.837657	0.8	177	7	200	30	85.5072	96.6184	3.38164	91.0628	0.975554	0.826373
0.9	602	9	819	227	72.6176	98.913	1.08696	85.7574	0.981993	0.741307	0.9	147	5	202	60	71.0145	97.5845	2.41546	84.2995	0.975554	0.711567
TOP 30
svc											svc
Threshold	TP	FP	TN	FN	sens	spec	FPR	acc	auroc	mcc	Threshold	TP	FP	TN	FN	sens	spec	FPR	acc	auroc	mcc
0	829	828	0	0	100	0	100	50.0302	0.970921	0	0	207	207	0	0	100	0	100	50	0.971014	0
0.1	814	174	654	15	98.1906	78.9855	21.0145	88.5938	0.970921	0.786473	0.1	204	50	157	3	98.5507	75.8454	24.1546	87.1981	0.971014	0.763913
0.2	800	114	714	29	96.5018	86.2319	13.7681	91.3699	0.970921	0.831778	0.2	202	33	174	5	97.5845	84.058	15.942	90.8213	0.971014	0.823998
0.3	793	91	737	36	95.6574	89.0097	10.9903	92.3355	0.970921	0.848577	0.3	199	28	179	8	96.1353	86.4734	13.5266	91.3043	0.971014	0.82997
0.4	784	75	753	45	94.5718	90.942	9.05797	92.758	0.970921	0.855718	0.4	199	19	188	8	96.1353	90.8213	9.17874	93.4783	0.971014	0.870796
0.5	775	65	763	54	93.4861	92.1498	7.85024	92.8183	0.970921	0.856441	0.5	198	16	191	9	95.6522	92.2705	7.72947	93.9614	0.971014	0.87973
0.6	768	54	774	61	92.6417	93.4783	6.52174	93.0597	0.970921	0.861226	0.6	195	14	193	12	94.2029	93.2367	6.76329	93.7198	0.971014	0.874437
0.7	754	46	782	75	90.953	94.4444	5.55556	92.6976	0.970921	0.85448	0.7	191	12	195	16	92.2705	94.2029	5.7971	93.2367	0.971014	0.864896
0.8	727	35	793	102	87.696	95.7729	4.22705	91.732	0.970921	0.837391	0.8	184	8	199	23	88.8889	96.1353	3.86473	92.5121	0.971014	0.852483
0.9	646	23	805	183	77.9252	97.2222	2.77778	87.5679	0.970921	0.765799	0.9	156	5	202	51	75.3623	97.5845	2.41546	86.4734	0.971014	0.748176
TOP 40
ETREES											ETREES
Threshold	TP	FP	TN	FN	sens	spec	FPR	acc	auroc	mcc	Threshold	TP	FP	TN	FN	sens	spec	FPR	acc	auroc	mcc
0	829	828	0	0	100	0	100	50.0302	0.983432	0	0	207	207	0	0	100	0	100	50	0.974398	0
0.1	827	291	537	2	99.7587	64.8551	35.1449	82.3174	0.983432	0.689608	0.1	207	74	133	0	100	64.2512	35.7488	82.1256	0.974398	0.687975
0.2	821	172	656	8	99.035	79.2271	20.7729	89.137	0.983432	0.798518	0.2	203	45	162	4	98.0676	78.2609	21.7391	88.1643	0.974398	0.778713
0.3	803	104	724	26	96.8637	87.4396	12.5604	92.1545	0.983432	0.846843	0.3	197	29	178	10	95.1691	85.9903	14.0097	90.5797	0.974398	0.815035
0.4	789	61	767	40	95.1749	92.6329	7.36715	93.9046	0.983432	0.878373	0.4	193	23	184	14	93.2367	88.8889	11.1111	91.0628	0.974398	0.822033
0.5	775	45	783	54	93.4861	94.5652	5.43478	94.0253	0.983432	0.88056	0.5	191	16	191	16	92.2705	92.2705	7.72947	92.2705	0.974398	0.845411
0.6	763	39	789	66	92.0386	95.2899	4.71014	93.6632	0.983432	0.873731	0.6	189	14	193	18	91.3043	93.2367	6.76329	92.2705	0.974398	0.845569
0.7	745	26	802	84	89.8673	96.8599	3.1401	93.3615	0.983432	0.869368	0.7	185	11	196	22	89.372	94.686	5.31401	92.029	0.974398	0.841769
0.8	708	20	808	121	85.4041	97.5845	2.41546	91.4906	0.983432	0.83606	0.8	181	8	199	26	87.4396	96.1353	3.86473	91.7874	0.974398	0.838927
0.9	575	10	818	254	69.3607	98.7923	1.20773	84.0676	0.983432	0.71302	0.9	148	3	204	59	71.4976	98.5507	1.44928	85.0242	0.974398	0.727615
TOP 50
svc											svc
Threshold	TP	FP	TN	FN	sens	spec	FPR	acc	auroc	mcc	Threshold	TP	FP	TN	FN	sens	spec	FPR	acc	auroc	mcc
0	829	828	0	0	100	0	100	50.0302	0.975432	0	0	207	207	0	0	100	0	100	50	0.975892	0
0.1	817	165	663	12	98.5525	80.0725	19.9275	89.318	0.975432	0.800102	0.1	201	45	162	6	97.1014	78.2609	21.7391	87.6812	0.975892	0.767366
0.2	806	110	718	23	97.2256	86.715	13.285	91.9734	0.975432	0.844126	0.2	199	29	178	8	96.1353	85.9903	14.0097	91.0628	0.975892	0.825515
0.3	795	85	743	34	95.8987	89.7343	10.2657	92.8183	0.975432	0.857989	0.3	198	25	182	9	95.6522	87.9227	12.0773	91.7874	0.975892	0.838257
0.4	791	66	762	38	95.4162	92.029	7.97101	93.7236	0.975432	0.874969	0.4	195	20	187	12	94.2029	90.3382	9.66184	92.2705	0.975892	0.846043
0.5	783	58	770	46	94.4511	92.9952	7.00483	93.7236	0.975432	0.874563	0.5	194	15	192	13	93.7198	92.7536	7.24638	93.2367	0.975892	0.864775
0.6	776	50	778	53	93.6068	93.9614	6.03865	93.7839	0.975432	0.875685	0.6	193	15	192	14	93.2367	92.7536	7.24638	92.9952	0.975892	0.859913
0.7	765	35	793	64	92.2799	95.7729	4.22705	94.0253	0.975432	0.881049	0.7	190	10	197	17	91.7874	95.1691	4.83092	93.4783	0.975892	0.870063
0.8	737	30	798	92	88.9023	96.3768	3.62319	92.6373	0.975432	0.85515	0.8	187	8	199	20	90.3382	96.1353	3.86473	93.2367	0.975892	0.866191
0.9	652	22	806	177	78.649	97.343	2.657	87.9903	0.975432	0.773488	0.9	172	3	204	35	83.0918	98.5507	1.44928	90.8213	0.975892	0.826359
TOP 60
svc											svc
Threshold	TP	FP	TN	FN	sens	spec	FPR	acc	auroc	mcc	Threshold	TP	FP	TN	FN	sens	spec	FPR	acc	auroc	mcc
0	829	828	0	0	100	0	100	50.0302	0.976191	0	0	207	207	0	0	100	0	100	50	0.976265	0
0.1	817	170	658	12	98.5525	79.4686	20.5314	89.0163	0.976191	0.794892	0.1	201	48	159	6	97.1014	76.8116	23.1884	86.9565	0.976265	0.754831
0.2	807	106	722	22	97.3462	87.1981	12.8019	92.2752	0.976191	0.849874	0.2	200	32	175	7	96.6184	84.5411	15.4589	90.5797	0.976265	0.817579
0.3	790	82	746	39	95.2955	90.0966	9.90338	92.6976	0.976191	0.855101	0.3	196	24	183	11	94.686	88.4058	11.5942	91.5459	0.976265	0.832561
0.4	783	69	759	46	94.4511	91.6667	8.33333	93.0597	0.976191	0.861525	0.4	196	21	186	11	94.686	89.8551	10.1449	92.2705	0.976265	0.846399
0.5	781	50	778	48	94.2099	93.9614	6.03865	94.0857	0.976191	0.881716	0.5	194	19	188	13	93.7198	90.8213	9.17874	92.2705	0.976265	0.845766
0.6	770	42	786	59	92.883	94.9275	5.07246	93.9046	0.976191	0.878279	0.6	194	17	190	13	93.7198	91.7874	8.21256	92.7536	0.976265	0.855232
0.7	764	36	792	65	92.1592	95.6522	4.34783	93.9046	0.976191	0.878634	0.7	192	12	195	15	92.7536	94.2029	5.7971	93.4783	0.976265	0.869657
0.8	740	27	801	89	89.2642	96.7391	3.26087	92.9994	0.976191	0.862412	0.8	189	7	200	18	91.3043	96.6184	3.38164	93.9614	0.976265	0.880471
0.9	666	20	808	163	80.3378	97.5845	2.41546	88.9559	0.976191	0.791011	0.9	170	4	203	37	82.1256	98.0676	1.93237	90.0966	0.976265	0.812321
TOP 70
svc											svc
Threshold	TP	FP	TN	FN	sens	spec	FPR	acc	auroc	mcc	Threshold	TP	FP	TN	FN	sens	spec	FPR	acc	auroc	mcc
0	829	828	0	0	100	0	100	50.0302	0.976191	0	0	207	207	0	0	100	0	100	50	0.976265	0
0.1	817	170	658	12	98.5525	79.4686	20.5314	89.0163	0.976191	0.794892	0.1	201	48	159	6	97.1014	76.8116	23.1884	86.9565	0.976265	0.754831
0.2	807	106	722	22	97.3462	87.1981	12.8019	92.2752	0.976191	0.849874	0.2	200	32	175	7	96.6184	84.5411	15.4589	90.5797	0.976265	0.817579
0.3	790	82	746	39	95.2955	90.0966	9.90338	92.6976	0.976191	0.855101	0.3	196	24	183	11	94.686	88.4058	11.5942	91.5459	0.976265	0.832561
0.4	783	69	759	46	94.4511	91.6667	8.33333	93.0597	0.976191	0.861525	0.4	196	21	186	11	94.686	89.8551	10.1449	92.2705	0.976265	0.846399
0.5	781	50	778	48	94.2099	93.9614	6.03865	94.0857	0.976191	0.881716	0.5	194	19	188	13	93.7198	90.8213	9.17874	92.2705	0.976265	0.845766
0.6	770	42	786	59	92.883	94.9275	5.07246	93.9046	0.976191	0.878279	0.6	194	17	190	13	93.7198	91.7874	8.21256	92.7536	0.976265	0.855232
0.7	764	36	792	65	92.1592	95.6522	4.34783	93.9046	0.976191	0.878634	0.7	192	12	195	15	92.7536	94.2029	5.7971	93.4783	0.976265	0.869657
0.8	740	27	801	89	89.2642	96.7391	3.26087	92.9994	0.976191	0.862412	0.8	189	7	200	18	91.3043	96.6184	3.38164	93.9614	0.976265	0.880471
0.9	666	20	808	163	80.3378	97.5845	2.41546	88.9559	0.976191	0.791011	0.9	170	4	203	37	82.1256	98.0676	1.93237	90.0966	0.976265	0.812321
TOP 80
RandomForest										RandomForest
Threshold	TP	FP	TN	FN	sens	spec	FPR	acc	auroc	mcc	Threshold	TP	FP	TN	FN	sens	spec	FPR	acc	auroc	mcc
0	829	828	0	0	100	0	100	50.0302	0.98128	0	0	207	207	0	0	100	0	100	50	0.979428	0
0.1	827	264	564	2	99.7587	68.1159	31.8841	83.9469	0.98128	0.715615	0.1	207	73	134	0	100	64.7343	35.2657	82.3671	0.979428	0.691789
0.2	821	159	669	8	99.035	80.7971	19.2029	89.9215	0.98128	0.812012	0.2	204	45	162	3	98.5507	78.2609	21.7391	88.4058	0.979428	0.784432
0.3	802	108	720	27	96.7431	86.9565	13.0435	91.8527	0.98128	0.841075	0.3	201	30	177	6	97.1014	85.5072	14.4928	91.3043	0.979428	0.831696
0.4	787	74	754	42	94.9337	91.0628	8.9372	92.9994	0.98128	0.860627	0.4	195	21	186	12	94.2029	89.8551	10.1449	92.029	0.979428	0.841375
0.5	772	48	780	57	93.1242	94.2029	5.7971	93.6632	0.98128	0.873317	0.5	192	14	193	15	92.7536	93.2367	6.76329	92.9952	0.979428	0.859913
0.6	757	36	792	72	91.3148	95.6522	4.34783	93.4822	0.98128	0.870469	0.6	190	10	197	17	91.7874	95.1691	4.83092	93.4783	0.979428	0.870063
0.7	740	28	800	89	89.2642	96.6184	3.38164	92.939	0.98128	0.861124	0.7	184	9	198	23	88.8889	95.6522	4.34783	92.2705	0.979428	0.847351
0.8	706	17	811	123	85.1628	97.9469	2.05314	91.551	0.98128	0.837918	0.8	182	7	200	25	87.9227	96.6184	3.38164	92.2705	0.979428	0.848625
0.9	574	12	816	255	69.24	98.5507	1.44928	83.8865	0.98128	0.708956	0.9	146	4	203	61	70.5314	98.0676	1.93237	84.2995	0.979428	0.713577
TOP 90
svc											svc
Threshold	TP	FP	TN	FN	sens	spec	FPR	acc	auroc	mcc	Threshold	TP	FP	TN	FN	sens	spec	FPR	acc	auroc	mcc
0	829	828	0	0	100	0	100	50.0302	0.977097	0	0	207	207	0	0	100	0	100	50	0.971505	0
0.1	815	158	670	14	98.3112	80.9179	19.0821	89.6198	0.977097	0.804623	0.1	201	46	161	6	97.1014	77.7778	22.2222	87.4396	0.971505	0.763176
0.2	809	96	732	20	97.5875	88.4058	11.5942	92.9994	0.977097	0.863622	0.2	200	31	176	7	96.6184	85.0242	14.9758	90.8213	0.971505	0.821968
0.3	799	75	753	30	96.3812	90.942	9.05797	93.6632	0.977097	0.874552	0.3	199	24	183	8	96.1353	88.4058	11.5942	92.2705	0.971505	0.847947
0.4	795	66	762	34	95.8987	92.029	7.97101	93.965	0.977097	0.879954	0.4	197	20	187	10	95.1691	90.3382	9.66184	92.7536	0.971505	0.856072
0.5	787	56	772	42	94.9337	93.2367	6.76329	94.0857	0.977097	0.881839	0.5	194	18	189	13	93.7198	91.3043	8.69565	92.5121	0.971505	0.85049
0.6	771	44	784	58	93.0036	94.686	5.31401	93.8443	0.977097	0.877012	0.6	194	15	192	13	93.7198	92.7536	7.24638	93.2367	0.971505	0.864775
0.7	759	35	793	70	91.5561	95.7729	4.22705	93.6632	0.977097	0.874048	0.7	191	12	195	16	92.2705	94.2029	5.7971	93.2367	0.971505	0.864896
0.8	746	27	801	83	89.9879	96.7391	3.26087	93.3615	0.977097	0.869223	0.8	189	10	197	18	91.3043	95.1691	4.83092	93.2367	0.971505	0.865381
0.9	666	21	807	163	80.3378	97.4638	2.53623	88.8956	0.977097	0.789617	0.9	170	5	202	37	82.1256	97.5845	2.41546	89.8551	0.971505	0.8068
TOP 93
ETREES											ETREES
Threshold	TP	FP	TN	FN	sens	spec	FPR	acc	auroc	mcc	Threshold	TP	FP	TN	FN	sens	spec	FPR	acc	auroc	mcc
0	829	828	0	0	100	0	100	50.0302	0.981203	0	0	207	207	0	0	100	0	100	50	0.973173	0
0.1	826	250	578	3	99.6381	69.8068	30.1932	84.7314	0.981203	0.727677	0.1	205	71	136	2	99.0338	65.7005	34.2995	82.3671	0.973173	0.686611
0.2	818	158	670	11	98.6731	80.9179	19.0821	89.8008	0.981203	0.808831	0.2	202	43	164	5	97.5845	79.2271	20.7729	88.4058	0.973173	0.781395
0.3	799	83	745	30	96.3812	89.9758	10.0242	93.1804	0.981203	0.865376	0.3	200	29	178	7	96.6184	85.9903	14.0097	91.3043	0.973173	0.830792
0.4	791	66	762	38	95.4162	92.029	7.97101	93.7236	0.981203	0.874969	0.4	195	23	184	12	94.2029	88.8889	11.1111	91.5459	0.973173	0.832094
0.5	777	49	779	52	93.7274	94.0821	5.91787	93.9046	0.981203	0.878099	0.5	193	13	194	14	93.2367	93.7198	6.28019	93.4783	0.973173	0.869575
0.6	766	35	793	63	92.4005	95.7729	4.22705	94.0857	0.981203	0.88222	0.6	190	11	196	17	91.7874	94.686	5.31401	93.2367	0.973173	0.865098
0.7	748	33	795	81	90.2292	96.0145	3.98551	93.1201	0.981203	0.863858	0.7	187	10	197	20	90.3382	95.1691	4.83092	92.7536	0.973173	0.856072
0.8	717	21	807	112	86.4897	97.4638	2.53623	91.9734	0.981203	0.844589	0.8	180	7	200	27	86.9565	96.6184	3.38164	91.7874	0.973173	0.839677
0.9	579	12	816	250	69.8432	98.5507	1.44928	84.1883	0.981203	0.7139	0.9	146	3	204	61	70.5314	98.5507	1.44928	84.5411	0.973173	0.719648
